# Supplementary material for: Converting an allocentric goal into an egocentric steering signal
Source: Nature. 2024 Feb 7;626(8000):808–18. doi: 10.1038/s41586-023-07006-3 (PMC10881393; doi:10.1038/s41586-023-07006-3)
Supplement: Supplementary file 3 — Source Data Figs. 1–3, 5 and 6 and Extended Data Figs. 1–4 and 6–11 [file 41586_2023_7006_MOESM3_ESM.xlsx]

## Sheet: Fig_1o
genotype	fly_id	mean
60D05	2	-176.568
60D05	5	106.672
60D05	6	63.9327
60D05	7	64.97
60D05	8	104.947
VT065306-AD-VT029306-DBD	2	64.3312
VT065306-AD-VT029306-DBD	5	9.45239
VT065306-AD-VT029306-DBD	6	-9.06307
VT065306-AD-VT029306-DBD	10	-6.76707
VT065306-AD-VT029306-DBD	12	17.5909
VT065306-AD-VT029306-DBD	13	11.3286
VT065306-AD-VT029306-DBD	15	-76.4411

## Sheet: Fig_2g
genotype	fly_id	value	mean	sem
VT065306-AD-VT029306-DBD-sytGC7f	1	84.6018
VT065306-AD-VT029306-DBD-sytGC7f	2	-168.519
VT065306-AD-VT029306-DBD-sytGC7f	3	-151.656
VT065306-AD-VT029306-DBD-sytGC7f	4	-5.44156
VT065306-AD-VT029306-DBD-sytGC7f	5	-7.92644
VT065306-AD-VT029306-DBD-sytGC7f	6	55.6149
VT065306-AD-VT029306-DBD-sytGC7f	7	-13.1485
VT065306-AD-VT029306-DBD-sytGC7f	8	128.351
VT065306-AD-VT029306-DBD-sytGC7f	9	-22.7192
VT065306-AD-VT029306-DBD-sytGC7f	10	1.55424
VT065306-AD-VT029306-DBD-sytGC7f-Chr	1	168.244
VT065306-AD-VT029306-DBD-sytGC7f-Chr	2	-174.014
VT065306-AD-VT029306-DBD-sytGC7f-Chr	3	159.012
VT065306-AD-VT029306-DBD-sytGC7f-Chr	4	77.9773
VT065306-AD-VT029306-DBD-sytGC7f-Chr	5	-148.786
VT065306-AD-VT029306-DBD-sytGC7f-Chr	6	-108.592
VT065306-AD-VT029306-DBD-sytGC7f-Chr	7	-147.092
VT065306-AD-VT029306-DBD-sytGC7f-Chr	8	-175.629
VT065306-AD-VT029306-DBD-sytGC7f-Chr	9	159.826
VT065306-AD-VT029306-DBD-sytGC7f-Chr	10	107.14
VT065306-AD-VT029306-DBD-sytGC7f-Chr	11	112.212
VT065306-AD-VT029306-DBD-sytGC7f-Chr	12	151.24
VT065306-AD-VT029306-DBD-sytGC7f-Chr	13	161.979
VT065306-AD-VT029306-DBD-sytGC7f-Chr	14	-18.7618
VT065306-AD-VT029306-DBD-sytGC7f-Chr	15	82.7283
VT065306-AD-VT029306-DBD-sytGC7f-Chr	16	-115.257
VT065306-AD-VT029306-DBD-sytGC7f			19.9701	27.1433
VT065306-AD-VT029306-DBD-sytGC7f-Chr			165.917	15.7145

## Sheet: Fig_3d
cell_no	vh_pd_subtracted	mean_value
15	-177.031	-64.8792
15	-162.031	-65.4177
15	-147.031	-64.9775
15	-132.031	-64.2192
15	-117.031	-62.4191
15	-102.031	-59.9393
15	-87.0307	-57.3106
15	-72.0307	-54.7673
15	-57.0307	-49.1823
15	-42.0307	-46.1409
15	-27.0307	-44.7885
15	-12.0307	-44.3887
15	2.9693	-45.0822
15	17.9693	-45.4442
15	32.9693	-46.6023
15	47.9693	-48.3946
15	62.9693	-51.1501
15	77.9693	-54.4231
15	92.9693	-58.8899
15	107.969	-61.5072
15	122.969	-62.6155
15	137.969	-63.8447
15	152.969	-64.6471
15	167.969	-64.7205
4	-170.409	-76.864
4	-155.409	-73.9692
4	-140.409	-71.7628
4	-125.409	-67.1134
4	-110.409	-66.9691
4	-95.4093	-66.255
4	-80.4093	-67.0377
4	-65.4093	-69.4801
4	-50.4093	-66.2916
4	-35.4093	-65.7923
4	-20.4093	-64.6054
4	-5.4093	-63.1369
4	9.5907	-62.2958
4	24.5907	-60.5357
4	39.5907	-60.4158
4	54.5907	-61.7087
4	69.5907	-64.4449
4	84.5907	-66.6928
4	99.5907	-69.948
4	114.591	-71.5976
4	129.591	-74.0238
4	144.591	-75.2774
4	159.591	-76.3062
4	174.591	-76.4376
11	-170.194	-72.827
11	-155.194	-73.2136
11	-140.194	-73.0343
11	-125.194	-72.8265
11	-110.194	-72.1382
11	-95.1938	-69.4618
11	-80.1938	-66.8077
11	-65.1938	-63.7741
11	-50.1938	-61.4331
11	-35.1938	-59.2916
11	-20.1938	-58.985
11	-5.1938	-58.7901
11	9.8062	-58.4893
11	24.8062	-58.7821
11	39.8062	-61.0192
11	54.8062	-63.2824
11	69.8062	-66.5464
11	84.8062	-68.5373
11	99.8062	-69.972
11	114.806	-71.1448
11	129.806	-71.6273
11	144.806	-70.9555
11	159.806	-72.1515
11	174.806	-72.5939
12	-173.58	-79.2732
12	-158.58	-79.8298
12	-143.58	-79.2644
12	-128.58	-78.6348
12	-113.58	-75.7712
12	-98.5801	-72.844
12	-83.5801	-69.3635
12	-68.5801	-67.7573
12	-53.5801	-65.9138
12	-38.5801	-63.2419
12	-23.5801	-60.9269
12	-8.5801	-59.7137
12	6.4199	-59.7709
12	21.4199	-60.5498
12	36.4199	-61.6633
12	51.4199	-64.1
12	66.4199	-66.6858
12	81.4199	-70.0633
12	96.4199	-74.2125
12	111.42	-76.6798
12	126.42	-78.2054
12	141.42	-78.1434
12	156.42	-78.3463
12	171.42	-78.7077
1	-175.675	-74.7763
1	-160.675	-74.1236
1	-145.675	-72.7861
1	-130.675	-71.5449
1	-115.675	-69.4459
1	-100.675	-66.179
1	-85.6751	-63.2018
1	-70.6751	-60.5081
1	-55.6751	-57.6098
1	-40.6751	-54.0132
1	-25.6751	-52.8835
1	-10.6751	-51.3439
1	4.3249	-51.3472
1	19.3249	-51.0364
1	34.3249	-51.4608
1	49.3249	-54.5177
1	64.3249	-58.7499
1	79.3249	-62.829
1	94.3249	-65.8763
1	109.325	-68.5798
1	124.325	-70.9078
1	139.325	-72.935
1	154.325	-74.4155
1	169.325	-74.8253
19	-166.239	-67.9896
19	-151.239	-67.8393
19	-136.239	-67.9793
19	-121.239	-66.752
19	-106.239	-64.4826
19	-91.2386	-62.6469
19	-76.2386	-60.0766
19	-61.2386	-56.2466
19	-46.2386	-53.6979
19	-31.2386	-51.4715
19	-16.2386	-51.0277
19	-1.2386	-50.8347
19	13.7614	-51.0149
19	28.7614	-53.892
19	43.7614	-57.4487
19	58.7614	-59.5469
19	73.7614	-58.9568
19	88.7614	-60.3428
19	103.761	-62.2301
19	118.761	-64.247
19	133.761	-66.0088
19	148.761	-67.695
19	163.761	-68.8873
19	178.761	-69.2247
20	-175.751	-58.2263
20	-160.751	-57.3452
20	-145.751	-56.7982
20	-130.751	-55.2677
20	-115.751	-52.0396
20	-100.751	-50.0174
20	-85.7512	-50.4026
20	-70.7512	-47.2921
20	-55.7512	-46.2591
20	-40.7512	-45.1624
20	-25.7512	-44.9462
20	-10.7512	-45.8368
20	4.2488	-44.9016
20	19.2488	-44.702
20	34.2488	-45.4019
20	49.2488	-44.8606
20	64.2488	-46.3056
20	79.2488	-47.2425
20	94.2488	-49.0955
20	109.249	-52.6408
20	124.249	-55.0323
20	139.249	-56.9787
20	154.249	-59.004
20	169.249	-59.3694
16	-166.143	-52.9669
16	-151.143	-51.9991
16	-136.143	-51.3533
16	-121.143	-48.8255
16	-106.143	-48.0862
16	-91.143	-47.5657
16	-76.143	-43.8959
16	-61.143	-40.9311
16	-46.143	-38.966
16	-31.143	-37.3242
16	-16.143	-35.8569
16	-1.143	-35.2064
16	13.857	-34.7566
16	28.857	-35.493
16	43.857	-38.0941
16	58.857	-41.4252
16	73.857	-44.246
16	88.857	-47.8507
16	103.857	-48.9306
16	118.857	-49.5556
16	133.857	-49.6766
16	148.857	-50.3487
16	163.857	-50.343
16	178.857	-51.4278
6	-176.502	-56.0039
6	-161.502	-56.1058
6	-146.502	-55.0711
6	-131.502	-53.8109
6	-116.502	-52.0181
6	-101.502	-51.3846
6	-86.5017	-52.0734
6	-71.5017	-52.0853
6	-56.5017	-50.7767
6	-41.5017	-48.8327
6	-26.5017	-45.9128
6	-11.5017	-45.1089
6	3.4983	-44.7297
6	18.4983	-45.3441
6	33.4983	-46.2909
6	48.4983	-47.5543
6	63.4983	-48.9252
6	78.4983	-50.5577
6	93.4983	-52.5004
6	108.498	-54.4832
6	123.498	-54.9542
6	138.498	-55.9777
6	153.498	-55.368
6	168.498	-55.5145
10	-174.182	-65.196
10	-159.182	-65.074
10	-144.182	-65.1137
10	-129.182	-64.6806
10	-114.182	-63.3733
10	-99.1824	-59.9595
10	-84.1824	-57.4625
10	-69.1824	-54.7525
10	-54.1824	-51.5188
10	-39.1824	-49.9876
10	-24.1824	-48.6899
10	-9.1824	-47.6848
10	5.8176	-48.0353
10	20.8176	-48.6456
10	35.8176	-49.6308
10	50.8176	-51.2745
10	65.8176	-56.4474
10	80.8176	-57.2232
10	95.8176	-58.372
10	110.818	-61.8066
10	125.818	-63.6886
10	140.818	-64.5115
10	155.818	-65.0551
10	170.818	-65.2491
17	-177.103	-74.6019
17	-162.103	-75.5773
17	-147.103	-75.7297
17	-132.103	-74.7731
17	-117.103	-71.4903
17	-102.103	-66.692
17	-87.1029	-61.8361
17	-72.1029	-58.4377
17	-57.1029	-55.1491
17	-42.1029	-52.417
17	-27.1029	-51.0374
17	-12.1029	-51.214
17	2.8971	-51.8846
17	17.8971	-53.6151
17	32.8971	-56.6517
17	47.8971	-61.3763
17	62.8971	-63.5924
17	77.8971	-63.6203
17	92.8971	-63.2171
17	107.897	-63.8744
17	122.897	-64.8007
17	137.897	-67.6151
17	152.897	-70.5371
17	167.897	-72.6878
18	-167.554	-68.6286
18	-152.554	-68.0803
18	-137.554	-67.0086
18	-122.554	-65.2347
18	-107.554	-62.5487
18	-92.5541	-60.6563
18	-77.5541	-58.4498
18	-62.5541	-56.5916
18	-47.5541	-54.4792
18	-32.5541	-52.3173
18	-17.5541	-50.811
18	-2.5541	-49.5077
18	12.4459	-49.2836
18	27.4459	-49.8311
18	42.4459	-52.5788
18	57.4459	-55.2561
18	72.4459	-57.6419
18	87.4459	-59.6113
18	102.446	-62.3234
18	117.446	-64.011
18	132.446	-68.8051
18	147.446	-69.1083
18	162.446	-69.3456
18	177.446	-69.4542
7	-165.325	-68.0679
7	-150.325	-67.5009
7	-135.325	-65.258
7	-120.325	-62.5331
7	-105.325	-62.2297
7	-90.3248	-63.1627
7	-75.3248	-61.6188
7	-60.3248	-57.2136
7	-45.3248	-52.2382
7	-30.3248	-49.3145
7	-15.3248	-47.3012
7	-0.3248	-46.7272
7	14.6752	-47.1654
7	29.6752	-49.2943
7	44.6752	-52.1599
7	59.6752	-54.6293
7	74.6752	-57.5223
7	89.6752	-60.8235
7	104.675	-64.9416
7	119.675	-66.3886
7	134.675	-67.5673
7	149.675	-68.1087
7	164.675	-68.198
7	179.675	-68.1009
5	-179.951	-67.2554
5	-164.951	-66.3987
5	-149.951	-63.5034
5	-134.951	-62.3976
5	-119.951	-61.5874
5	-104.951	-59.9388
5	-89.9511	-57.6765
5	-74.9511	-54.8351
5	-59.9511	-54.1328
5	-44.9511	-53.1862
5	-29.9511	-51.7355
5	-14.9511	-49.5663
5	0.0489	-46.6721
5	15.0489	-45.145
5	30.0489	-45.4108
5	45.0489	-46.9396
5	60.0489	-49.4721
5	75.0489	-54.1542
5	90.0489	-58.965
5	105.049	-61.914
5	120.049	-65.8605
5	135.049	-67.7464
5	150.049	-68.3208
5	165.049	-68.0869
8	-174.622	-65.894
8	-159.622	-64.2641
8	-144.622	-64.8487
8	-129.622	-62.9536
8	-114.622	-62.9148
8	-99.6221	-61.9227
8	-84.6221	-60.6823
8	-69.6221	-58.6884
8	-54.6221	-53.9839
8	-39.6221	-50.5184
8	-24.6221	-47.9248
8	-9.6221	-46.5239
8	5.3779	-48.0594
8	20.3779	-49.1128
8	35.3779	-50.0059
8	50.3779	-51.1857
8	65.3779	-53.857
8	80.3779	-57.1783
8	95.3779	-60.2921
8	110.378	-63.6451
8	125.378	-66.449
8	140.378	-67.6582
8	155.378	-68.4332
8	170.378	-68.1882
9	-168.181	-70.3581
9	-153.181	-70.107
9	-138.181	-69.2637
9	-123.181	-68.3878
9	-108.181	-66.2858
9	-93.181	-61.1857
9	-78.181	-56.9292
9	-63.181	-54.2324
9	-48.181	-51.6276
9	-33.181	-50.5136
9	-18.181	-51.0671
9	-3.181	-50.4013
9	11.819	-49.9784
9	26.819	-53.1284
9	41.819	-52.648
9	56.819	-53.6677
9	71.819	-55.3613
9	86.819	-58.8852
9	101.819	-62.3063
9	116.819	-65.0307
9	131.819	-69.4075
9	146.819	-72.4035
9	161.819	-72.2747
9	176.819	-71.3412
14	-174.338	-56.8843
14	-159.338	-57.2528
14	-144.338	-56.1418
14	-129.338	-54.1623
14	-114.338	-51.7687
14	-99.3383	-49.4325
14	-84.3383	-47.8251
14	-69.3383	-46.4857
14	-54.3383	-45.5854
14	-39.3383	-44.0352
14	-24.3383	-38.6445
14	-9.3383	-35.0978
14	5.6617	-34.2538
14	20.6617	-34.2916
14	35.6617	-36.7464
14	50.6617	-39.7237
14	65.6617	-44.4167
14	80.6617	-49.2468
14	95.6617	-54.0136
14	110.662	-55.8638
14	125.662	-55.8525
14	140.662	-55.083
14	155.662	-53.7906
14	170.662	-54.6399
13	-168.736	-70.0338
13	-153.736	-70.4481
13	-138.736	-69.1212
13	-123.736	-67.3943
13	-108.736	-64.7373
13	-93.7362	-61.4479
13	-78.7362	-57.7255
13	-63.7362	-54.468
13	-48.7362	-53.5679
13	-33.7362	-53.5156
13	-18.7362	-53.1957
13	-3.7362	-53.1581
13	11.2638	-55.3517
13	26.2638	-58.7409
13	41.2638	-59.7049
13	56.2638	-57.9618
13	71.2638	-61.5731
13	86.2638	-61.1004
13	101.264	-60.3147
13	116.264	-60.248
13	131.264	-63.2639
13	146.264	-64.9498
13	161.264	-63.2276
13	176.264	-66.395
3	-169.815	-76.4796
3	-154.815	-75.6559
3	-139.815	-74.4108
3	-124.815	-72.2367
3	-109.815	-68.9122
3	-94.8154	-65.7596
3	-79.8154	-63.8334
3	-64.8154	-61.0253
3	-49.8154	-58.4719
3	-34.8154	-57.2545
3	-19.8154	-57.5205
3	-4.8154	-57.8287
3	10.1846	-58.5211
3	25.1846	-58.3357
3	40.1846	-58.0892
3	55.1846	-58.9862
3	70.1846	-60.6241
3	85.1846	-65.7471
3	100.185	-67.7256
3	115.185	-69.9395
3	130.185	-72.1445
3	145.185	-74.2339
3	160.185	-75.8065
3	175.185	-76.0524
2	-169.002	-74.1191
2	-154.002	-73.4528
2	-139.002	-73.2983
2	-124.002	-71.0113
2	-109.002	-67.042
2	-94.0017	-63.874
2	-79.0017	-60.3177
2	-64.0017	-58.2588
2	-49.0017	-56.1757
2	-34.0017	-56.9144
2	-19.0017	-56.9181
2	-4.0017	-56.388
2	10.9983	-56.0107
2	25.9983	-55.5269
2	40.9983	-56.2441
2	55.9983	-57.7055
2	70.9983	-60.2528
2	85.9983	-63.167
2	100.998	-65.0212
2	115.998	-69.6839
2	130.998	-70.2291
2	145.998	-72.0638
2	160.998	-73.6255
2	175.998	-74.3264
21	-169.193	-68.1779
21	-154.193	-67.9591
21	-139.193	-67.4045
21	-124.193	-66.0303
21	-109.193	-64.2238
21	-94.1928	-61.0217
21	-79.1928	-57.8723
21	-64.1928	-54.3167
21	-49.1928	-51.5389
21	-34.1928	-50.9383
21	-19.1928	-50.3877
21	-4.1928	-49.8026
21	10.8072	-49.4802
21	25.8072	-49.6837
21	40.8072	-51.7467
21	55.8072	-54.5259
21	70.8072	-56.7515
21	85.8072	-59.6279
21	100.807	-61.8695
21	115.807	-64.0037
21	130.807	-65.7607
21	145.807	-67.3273
21	160.807	-67.6965
21	175.807	-68.1973

## Sheet: Fig_3f
cell_no	vh_pd_subtracted_bin_center	goal_to_pd_distance_bin_center	sp_rate	mean
	-157.5	-157.5		0.583551
	-157.5	-112.5		1.70436
	-157.5	-67.5		0.949543
	-157.5	-22.5		0.20216
	-157.5	22.5		0.820948
	-157.5	67.5		1.11719
	-157.5	112.5		2.071
	-157.5	157.5		0.108225
	-112.5	-157.5		1.85621
	-112.5	-112.5		5.01753
	-112.5	-67.5		6.07789
	-112.5	-22.5		6.64496
	-112.5	22.5		4.25998
	-112.5	67.5		4.68102
	-112.5	112.5		1.80762
	-112.5	157.5		0.093633
	-67.5	-157.5		11.3351
	-67.5	-112.5		20.3523
	-67.5	-67.5		29.4426
	-67.5	-22.5		24.9119
	-67.5	22.5		16.5541
	-67.5	67.5		14.4437
	-67.5	112.5		5.3957
	-67.5	157.5		13.8889
	-22.5	-157.5		17.2367
	-22.5	-112.5		39.5498
	-22.5	-67.5		56.9378
	-22.5	-22.5		47.7828
	-22.5	22.5		38.8897
	-22.5	67.5		19.1489
	-22.5	112.5		12.9451
	-22.5	157.5		18.0292
	22.5	-157.5		10.4545
	22.5	-112.5		51.8027
	22.5	-67.5		57.5319
	22.5	-22.5		53.7958
	22.5	22.5		39.5387
	22.5	67.5		17.6611
	22.5	112.5		8.27184
	22.5	157.5		3.83039
	67.5	-157.5		1.70455
	67.5	-112.5		12.4235
	67.5	-67.5		36.5859
	67.5	-22.5		30.9607
	67.5	22.5		20.067
	67.5	67.5		9.80337
	67.5	112.5		2.48303
	67.5	157.5		1.73841
	112.5	-157.5		2.69237
	112.5	-112.5		6.20497
	112.5	-67.5		11.067
	112.5	-22.5		5.03457
	112.5	22.5		4.50646
	112.5	67.5		2.58572
	112.5	112.5		1.44668
	112.5	157.5		1.03164
	157.5	-157.5		1.12617
	157.5	-112.5		2.98128
	157.5	-67.5		3.49224
	157.5	-22.5		0.279188
	157.5	22.5		0.574906
	157.5	67.5		1.30034
	157.5	112.5		1.05687
	157.5	157.5		0.459737
15	-157.5	22.5	0
15	-157.5	112.5	0.304878
15	-112.5	22.5	0
15	-67.5	22.5	11.6215
15	-67.5	67.5	24.1206
15	-22.5	22.5	49.4655
15	-22.5	67.5	16.4745
15	22.5	22.5	43.1464
15	22.5	67.5	12.6083
15	22.5	112.5	0
15	67.5	22.5	18.0034
15	67.5	67.5	3.33861
15	67.5	112.5	0
15	112.5	22.5	2.38095
15	112.5	67.5	1.75856
15	112.5	112.5	0
15	157.5	22.5	0
15	157.5	67.5	5.19807
15	157.5	112.5	0
12	-157.5	-112.5	0.765576
12	-157.5	22.5	0
12	-157.5	67.5	0
12	-112.5	-112.5	4.46704
12	-112.5	22.5	3.34171
12	-112.5	67.5	1.06383
12	-67.5	-112.5	29.3166
12	-67.5	-22.5	29.0323
12	-67.5	22.5	24.7141
12	-67.5	67.5	19.4444
12	-22.5	-112.5	67.1482
12	-22.5	-22.5	60.82
12	-22.5	22.5	46.8612
12	-22.5	67.5	50.488
12	22.5	-112.5	73.6181
12	22.5	-22.5	73.1559
12	22.5	22.5	45.1309
12	22.5	67.5	24.3417
12	67.5	-112.5	6.52174
12	67.5	-22.5	42.9648
12	67.5	22.5	15.3071
12	67.5	67.5	4.78004
12	112.5	-112.5	1.6129
12	112.5	22.5	0
12	112.5	67.5	1.06797
12	157.5	-112.5	2.1875
12	157.5	67.5	0
1	-157.5	-157.5	0
1	-157.5	-112.5	0
1	-157.5	-67.5	0.285714
1	-157.5	-22.5	0.5
1	-157.5	67.5	0
1	-157.5	112.5	0.473934
1	-157.5	157.5	0
1	-112.5	-157.5	0
1	-112.5	-112.5	0.302365
1	-112.5	-67.5	2.68204
1	-112.5	-22.5	3.78289
1	-112.5	67.5	2.5
1	-112.5	112.5	0
1	-112.5	157.5	0
1	-67.5	-112.5	3.8487
1	-67.5	-67.5	20.8089
1	-67.5	-22.5	19.5496
1	-67.5	22.5	31.7308
1	-67.5	67.5	0
1	-67.5	157.5	0
1	-22.5	-112.5	19.7328
1	-22.5	-67.5	54.536
1	-22.5	-22.5	44.4924
1	-22.5	22.5	43.6548
1	-22.5	67.5	6.50873
1	22.5	-112.5	40.2579
1	22.5	-67.5	60.059
1	22.5	-22.5	58.4674
1	22.5	22.5	45.0518
1	22.5	67.5	17.5074
1	22.5	112.5	1.85185
1	67.5	-112.5	23.5294
1	67.5	-67.5	53.3395
1	67.5	-22.5	58.4872
1	67.5	22.5	36.9198
1	67.5	67.5	2.84545
1	67.5	112.5	0.688189
1	67.5	157.5	4.54649
1	112.5	-112.5	19.6721
1	112.5	-67.5	12.7147
1	112.5	-22.5	18.8525
1	112.5	22.5	9.7292
1	112.5	67.5	0.574759
1	112.5	112.5	0.352286
1	112.5	157.5	0.0501253
1	157.5	-157.5	0
1	157.5	-112.5	0
1	157.5	-67.5	0
1	157.5	-22.5	0
1	157.5	22.5	0
1	157.5	67.5	2.10728
1	157.5	112.5	0.0201857
1	157.5	157.5	0.0182326
19	-157.5	-67.5	0
19	-157.5	-22.5	0
19	-157.5	112.5	0
19	-157.5	157.5	0
19	-112.5	-67.5	0.35461
19	-112.5	-22.5	0
19	-112.5	157.5	0
19	-67.5	-67.5	24.5494
19	-67.5	-22.5	42.3678
19	-67.5	112.5	0.757576
19	-22.5	-67.5	69.4481
19	-22.5	-22.5	74.075
19	22.5	-67.5	71.4286
19	22.5	-22.5	63.6494
19	22.5	112.5	1.31579
19	67.5	-22.5	30.3829
19	67.5	112.5	1.25
19	112.5	-22.5	0.928252
19	112.5	112.5	0.490681
19	112.5	157.5	0
19	157.5	-22.5	0
19	157.5	112.5	0.211566
19	157.5	157.5	0.0150466
20	-157.5	67.5	7.82035
20	-157.5	112.5	6.00201
20	-112.5	67.5	19.8413
20	-112.5	112.5	4.2893
20	-67.5	67.5	14.9016
20	-67.5	112.5	6.99015
20	-22.5	67.5	6.81818
20	-22.5	112.5	4.49868
20	22.5	67.5	8.84153
20	22.5	112.5	3.08057
20	67.5	67.5	7.78332
20	67.5	112.5	2.3913
20	112.5	67.5	6.86514
20	112.5	112.5	2.45316
20	157.5	67.5	3.09735
20	157.5	112.5	1.88545
10	-157.5	-157.5	1.15607
10	-157.5	-112.5	3.28857
10	-157.5	-67.5	0.707547
10	-112.5	-157.5	3.2244
10	-112.5	-112.5	5.48626
10	-112.5	-67.5	3.36709
10	-67.5	-157.5	12.5016
10	-67.5	-112.5	15.5541
10	-67.5	-67.5	22.5403
10	-22.5	-157.5	3.58938
10	-22.5	-112.5	31.3194
10	-22.5	-67.5	54.6551
10	22.5	-67.5	86.2734
10	67.5	-67.5	18.5992
10	112.5	-157.5	5.43478
10	112.5	-112.5	0
10	112.5	-67.5	17.8751
10	157.5	-157.5	1.82482
10	157.5	-112.5	2.62136
10	157.5	-67.5	9.09091
17	-157.5	-157.5	0
17	-157.5	-112.5	0.0172652
17	-157.5	-22.5	0.308642
17	-157.5	157.5	0
17	-112.5	-157.5	0.192953
17	-112.5	-112.5	0.765655
17	-112.5	-22.5	8.3682
17	-112.5	22.5	13.8889
17	-112.5	157.5	0.561798
17	-67.5	-157.5	3.98551
17	-67.5	-112.5	9.83404
17	-67.5	-22.5	40.2743
17	-67.5	22.5	20.5912
17	-67.5	157.5	0
17	-22.5	-157.5	27.2803
17	-22.5	-112.5	26.1657
17	-22.5	-22.5	51.704
17	-22.5	22.5	54.6681
17	-22.5	157.5	9.375
17	22.5	-157.5	15.9091
17	22.5	-112.5	16.308
17	22.5	-22.5	33.5211
17	22.5	22.5	37.5596
17	22.5	157.5	4.57627
17	67.5	-157.5	3.40909
17	67.5	-112.5	0.892857
17	67.5	-22.5	4.28113
17	67.5	22.5	3.27191
17	67.5	157.5	1.84874
17	112.5	-157.5	2.23214
17	112.5	-112.5	2.38095
17	112.5	-22.5	3.74327
17	112.5	22.5	6.42857
17	112.5	157.5	2.5598
17	157.5	-157.5	0.0874126
17	157.5	-112.5	0.17321
17	157.5	-22.5	1.39594
17	157.5	157.5	0.174672
18	-157.5	22.5	1.11111
18	-157.5	67.5	0
18	-157.5	157.5	0.649351
18	-112.5	22.5	3.91566
18	-112.5	67.5	0
18	-112.5	157.5	0
18	-67.5	-22.5	27.3477
18	-67.5	22.5	15.8874
18	-67.5	67.5	7.14286
18	-67.5	112.5	12.5
18	-67.5	157.5	41.6667
18	-22.5	-22.5	70.7859
18	-22.5	22.5	51.3712
18	-22.5	67.5	18.5294
18	-22.5	112.5	10.9756
18	-22.5	157.5	26.6834
18	22.5	-22.5	95.5909
18	22.5	22.5	51.2698
18	22.5	67.5	16.2352
18	22.5	112.5	5.46358
18	22.5	157.5	6.91489
18	67.5	22.5	20.2526
18	67.5	67.5	6.48015
18	67.5	112.5	1.82291
18	67.5	157.5	2.29682
18	112.5	22.5	7.73869
18	112.5	67.5	3.62323
18	112.5	112.5	2.42347
18	112.5	157.5	2.99851
18	157.5	22.5	0
18	157.5	67.5	0
18	157.5	112.5	0.280899
18	157.5	157.5	2.24553
7	-157.5	-157.5	0.0306373
7	-157.5	-67.5	2.04082
7	-157.5	22.5	0
7	-157.5	67.5	0
7	-157.5	157.5	0
7	-112.5	-157.5	0.301205
7	-112.5	-67.5	1.34409
7	-112.5	-22.5	9.61538
7	-112.5	22.5	0
7	-112.5	157.5	0
7	-67.5	-157.5	0.549451
7	-67.5	-67.5	17.5234
7	-67.5	-22.5	2.48912
7	-67.5	22.5	0
7	-22.5	-67.5	36.3241
7	-22.5	-22.5	18.1468
7	-22.5	22.5	12.8698
7	-22.5	67.5	7.40741
7	22.5	-67.5	38.2353
7	22.5	-22.5	25.8238
7	22.5	22.5	12.5014
7	22.5	67.5	2.8878
7	22.5	157.5	0
7	67.5	-22.5	16.3486
7	67.5	22.5	0.268097
7	67.5	67.5	0.788418
7	67.5	157.5	0
7	112.5	-157.5	0
7	112.5	-22.5	0
7	112.5	22.5	0
7	112.5	67.5	0
7	112.5	157.5	0
7	157.5	-157.5	0
7	157.5	67.5	0
7	157.5	157.5	0.030962
5	-157.5	-22.5	0
5	-157.5	22.5	0.3663
5	-157.5	67.5	0
5	-157.5	112.5	0
5	-112.5	-22.5	3.97924
5	-112.5	22.5	5.44776
5	-112.5	67.5	0
5	-112.5	112.5	0
5	-67.5	-22.5	14.972
5	-67.5	22.5	17.2352
5	-67.5	67.5	21.0526
5	-67.5	112.5	0
5	-22.5	-22.5	28.4625
5	-22.5	22.5	28.6523
5	-22.5	67.5	18.6047
5	-22.5	112.5	7.73455
5	22.5	-22.5	51.1954
5	22.5	22.5	49.468
5	22.5	67.5	17.5517
5	22.5	112.5	7.53769
5	67.5	-22.5	29.8959
5	67.5	22.5	26.2284
5	67.5	67.5	4.11415
5	67.5	112.5	2.42424
5	112.5	-22.5	6.68342
5	112.5	22.5	3.52423
5	112.5	67.5	0
5	112.5	112.5	0.108696
5	157.5	-22.5	0
5	157.5	22.5	0.374532
5	157.5	67.5	0
5	157.5	112.5	0
9	-157.5	-157.5	0.661542
9	-157.5	-67.5	0
9	-112.5	-157.5	1.80878
9	-112.5	-67.5	1.27427
9	-67.5	-157.5	7.67188
9	-67.5	-67.5	21.1698
9	-22.5	-157.5	20.8403
9	-22.5	-67.5	58.125
9	22.5	-157.5	5
9	22.5	-67.5	56.6017
9	67.5	-157.5	0
9	67.5	-67.5	16.0714
9	112.5	-157.5	1.40187
9	112.5	-67.5	2.5641
9	157.5	-157.5	0.402145
9	157.5	-67.5	0
14	-157.5	-157.5	2.1829
14	-157.5	-112.5	4.89734
14	-157.5	-67.5	5.51181
14	-157.5	22.5	3.44828
14	-157.5	112.5	5.64516
14	-112.5	-157.5	7.46615
14	-112.5	-112.5	13.5431
14	-112.5	-67.5	17.5499
14	-112.5	22.5	3.22581
14	-112.5	112.5	2.94118
14	-67.5	-157.5	31.9672
14	-67.5	-112.5	32.0208
14	-67.5	-67.5	34.418
14	-67.5	22.5	23.1723
14	-67.5	112.5	6.73077
14	-22.5	-112.5	25
14	-22.5	-67.5	70.3367
14	-22.5	22.5	53.3878
14	-22.5	112.5	28.5714
14	22.5	-67.5	37.5
14	22.5	22.5	55.2801
14	22.5	112.5	38.6534
14	67.5	22.5	40.3198
14	67.5	112.5	8.80456
14	112.5	-157.5	7.08543
14	112.5	-112.5	12.5
14	112.5	112.5	4.29849
14	157.5	-157.5	5.56884
14	157.5	-112.5	9.44407
14	157.5	22.5	2.5
14	157.5	112.5	5
13	-157.5	-112.5	1.25739
13	-157.5	-67.5	0
13	-112.5	-112.5	5.5407
13	-112.5	-67.5	5.7881
13	-67.5	-112.5	31.5396
13	-67.5	-67.5	38.8369
13	-22.5	-112.5	67.9324
13	-22.5	-67.5	64.6601
13	22.5	-112.5	77.027
13	22.5	-67.5	70.9419
13	67.5	-112.5	18.75
13	67.5	-67.5	58.3333
13	112.5	-112.5	1.06383
13	112.5	-67.5	11.1142
13	157.5	-112.5	3.46154
13	157.5	-67.5	4.87805
3	-157.5	-157.5	0.0537057
3	-157.5	-67.5	0
3	-157.5	157.5	0
3	-112.5	-157.5	0
3	-112.5	-67.5	11.9953
3	-112.5	-22.5	14.1241
3	-112.5	157.5	0
3	-67.5	-67.5	40.1272
3	-67.5	-22.5	23.2627
3	-67.5	22.5	4.03428
3	-22.5	-67.5	62.3212
3	-22.5	-22.5	33.7759
3	-22.5	22.5	9.0762
3	22.5	-67.5	75.0084
3	22.5	-22.5	28.9627
3	22.5	22.5	16.4403
3	67.5	-22.5	34.3641
3	67.5	22.5	20.0317
3	67.5	157.5	0
3	112.5	-157.5	0
3	112.5	-22.5	0
3	112.5	22.5	6.25
3	112.5	157.5	0.581395
3	157.5	-157.5	0
3	157.5	-22.5	0
3	157.5	157.5	0.273973
2	-157.5	-67.5	0
2	-157.5	67.5	0
2	-112.5	-67.5	10.3456
2	-67.5	-67.5	45.0091
2	-22.5	-67.5	42.0338
2	-22.5	67.5	28.3601
2	22.5	-67.5	21.7391
2	22.5	67.5	41.3156
2	67.5	67.5	48.2968
2	112.5	67.5	6.79612
2	157.5	67.5	0

## Sheet: Fig_5d
fly_id	variable	distance_to_goal_bin_center	value	mean	sem
1	RML	-175
1	RML	-165
1	RML	-155
1	RML	-145	0.643554
1	RML	-135	0.391168
1	RML	-125	0.305613
1	RML	-115	0.474458
1	RML	-105	0.573251
1	RML	-95	0.521919
1	RML	-85	0.60693
1	RML	-75	0.608119
1	RML	-65	0.603362
1	RML	-55	0.583849
1	RML	-45	0.544033
1	RML	-35	0.474664
1	RML	-25	0.410616
1	RML	-15	0.327468
1	RML	-5	0.213363
1	RML	5	0.113076
1	RML	15	-0.0112868
1	RML	25	-0.134502
1	RML	35	-0.236633
1	RML	45	-0.335763
1	RML	55	-0.43046
1	RML	65	-0.470339
1	RML	75	-0.43149
1	RML	85	-0.415516
1	RML	95	-0.215865
1	RML	105	-0.261922
1	RML	115	-0.226402
1	RML	125	-0.532696
1	RML	135	-0.664869
1	RML	145	-0.123538
1	RML	155	-0.0470358
1	RML	165	-0.0545442
1	RML	175	0.0378634
1	Left	-175
1	Left	-165
1	Left	-155
1	Left	-145	0.129335
1	Left	-135	0.102652
1	Left	-125	0.0897389
1	Left	-115	0.121765
1	Left	-105	0.137696
1	Left	-95	0.161956
1	Left	-85	0.133847
1	Left	-75	0.158636
1	Left	-65	0.18568
1	Left	-55	0.217965
1	Left	-45	0.251048
1	Left	-35	0.300907
1	Left	-25	0.351456
1	Left	-15	0.412795
1	Left	-5	0.48952
1	Left	5	0.547957
1	Left	15	0.607978
1	Left	25	0.673837
1	Left	35	0.727438
1	Left	45	0.755336
1	Left	55	0.779741
1	Left	65	0.756218
1	Left	75	0.724099
1	Left	85	0.671658
1	Left	95	0.380068
1	Left	105	0.467917
1	Left	115	0.406505
1	Left	125	0.58294
1	Left	135	0.713537
1	Left	145	0.26329
1	Left	155	0.160627
1	Left	165	0.123664
1	Left	175	0.104478
1	Right	-175
1	Right	-165
1	Right	-155
1	Right	-145	0.772889
1	Right	-135	0.49382
1	Right	-125	0.395352
1	Right	-115	0.596223
1	Right	-105	0.710947
1	Right	-95	0.683875
1	Right	-85	0.740777
1	Right	-75	0.766754
1	Right	-65	0.789042
1	Right	-55	0.801814
1	Right	-45	0.795081
1	Right	-35	0.775571
1	Right	-25	0.762072
1	Right	-15	0.740262
1	Right	-5	0.702883
1	Right	5	0.661033
1	Right	15	0.596692
1	Right	25	0.539335
1	Right	35	0.490805
1	Right	45	0.419573
1	Right	55	0.349281
1	Right	65	0.285878
1	Right	75	0.29261
1	Right	85	0.256142
1	Right	95	0.164203
1	Right	105	0.205995
1	Right	115	0.180102
1	Right	125	0.0502442
1	Right	135	0.0486675
1	Right	145	0.139752
1	Right	155	0.113591
1	Right	165	0.0691194
1	Right	175	0.142341
2	RML	-175	-0.441548
2	RML	-165	-0.268568
2	RML	-155	-0.232536
2	RML	-145	-0.379752
2	RML	-135	-0.130425
2	RML	-125	-0.171204
2	RML	-115	0.032122
2	RML	-105	-0.114036
2	RML	-95	0.295362
2	RML	-85	0.155057
2	RML	-75	0.278867
2	RML	-65	0.325857
2	RML	-55	0.258505
2	RML	-45	0.271019
2	RML	-35	0.166727
2	RML	-25	0.062859
2	RML	-15	-0.044043
2	RML	-5	-0.166972
2	RML	5	-0.283684
2	RML	15	-0.366006
2	RML	25	-0.463493
2	RML	35	-0.590024
2	RML	45	-0.68118
2	RML	55	-0.703784
2	RML	65	-0.673576
2	RML	75	-0.867128
2	RML	85	-0.857048
2	RML	95
2	RML	105
2	RML	115	-0.379941
2	RML	125	-0.658526
2	RML	135	-0.606903
2	RML	145	-0.434698
2	RML	155	-0.359972
2	RML	165	-0.479191
2	RML	175	-0.241097
2	Left	-175	0.612087
2	Left	-165	0.394863
2	Left	-155	0.422907
2	Left	-145	0.463483
2	Left	-135	0.221409
2	Left	-125	0.430398
2	Left	-115	0.197337
2	Left	-105	0.222299
2	Left	-95	0.290624
2	Left	-85	0.321827
2	Left	-75	0.509796
2	Left	-65	0.569033
2	Left	-55	0.674782
2	Left	-45	0.726376
2	Left	-35	0.765678
2	Left	-25	0.81285
2	Left	-15	0.894995
2	Left	-5	0.955919
2	Left	5	1.01251
2	Left	15	1.0416
2	Left	25	1.09061
2	Left	35	1.1336
2	Left	45	1.15136
2	Left	55	1.11256
2	Left	65	1.05803
2	Left	75	1.24731
2	Left	85	1.10169
2	Left	95
2	Left	105
2	Left	115	0.447433
2	Left	125	0.822771
2	Left	135	0.791928
2	Left	145	0.532989
2	Left	155	0.461469
2	Left	165	0.606094
2	Left	175	0.430735
2	Right	-175	0.170538
2	Right	-165	0.126294
2	Right	-155	0.190371
2	Right	-145	0.0837309
2	Right	-135	0.0909837
2	Right	-125	0.259194
2	Right	-115	0.229459
2	Right	-105	0.108263
2	Right	-95	0.585986
2	Right	-85	0.476884
2	Right	-75	0.788663
2	Right	-65	0.894889
2	Right	-55	0.933288
2	Right	-45	0.997395
2	Right	-35	0.932405
2	Right	-25	0.875709
2	Right	-15	0.850952
2	Right	-5	0.788946
2	Right	5	0.72883
2	Right	15	0.67559
2	Right	25	0.627115
2	Right	35	0.543581
2	Right	45	0.470175
2	Right	55	0.408774
2	Right	65	0.38445
2	Right	75	0.38018
2	Right	85	0.244641
2	Right	95
2	Right	105
2	Right	115	0.0674922
2	Right	125	0.164245
2	Right	135	0.185025
2	Right	145	0.0982911
2	Right	155	0.101497
2	Right	165	0.126903
2	Right	175	0.189637
3	RML	-175	0.160705
3	RML	-165	0.182549
3	RML	-155	0.151433
3	RML	-145	0.053176
3	RML	-135	0.0407607
3	RML	-125	0.388943
3	RML	-115	0.601235
3	RML	-105	0.578599
3	RML	-95	0.624244
3	RML	-85	0.793932
3	RML	-75	0.769572
3	RML	-65	0.656182
3	RML	-55	0.660382
3	RML	-45	0.626387
3	RML	-35	0.579477
3	RML	-25	0.483164
3	RML	-15	0.429382
3	RML	-5	0.352817
3	RML	5	0.263447
3	RML	15	0.18844
3	RML	25	0.124194
3	RML	35	0.0415642
3	RML	45	-0.000468161
3	RML	55	-0.0707168
3	RML	65	-0.119236
3	RML	75	-0.142686
3	RML	85	-0.147594
3	RML	95	-0.186679
3	RML	105	-0.00395947
3	RML	115	-0.162773
3	RML	125	-0.138418
3	RML	135	-0.198115
3	RML	145	-0.188432
3	RML	155	-0.0492546
3	RML	165	0.00412157
3	RML	175	0.0330136
3	Left	-175	0.0606734
3	Left	-165	0.0958505
3	Left	-155	0.164501
3	Left	-145	0.0540605
3	Left	-135	0.051526
3	Left	-125	0.0293369
3	Left	-115	0.0567912
3	Left	-105	0.115339
3	Left	-95	0.168629
3	Left	-85	0.15062
3	Left	-75	0.206305
3	Left	-65	0.237438
3	Left	-55	0.250872
3	Left	-45	0.284601
3	Left	-35	0.286829
3	Left	-25	0.320264
3	Left	-15	0.350333
3	Left	-5	0.376431
3	Left	5	0.399945
3	Left	15	0.425624
3	Left	25	0.446708
3	Left	35	0.454938
3	Left	45	0.459929
3	Left	55	0.474345
3	Left	65	0.452579
3	Left	75	0.409793
3	Left	85	0.405801
3	Left	95	0.458299
3	Left	105	0.303801
3	Left	115	0.358439
3	Left	125	0.346056
3	Left	135	0.364273
3	Left	145	0.344164
3	Left	155	0.219793
3	Left	165	0.0906311
3	Left	175	0.0813573
3	Right	-175	0.221379
3	Right	-165	0.278399
3	Right	-155	0.315933
3	Right	-145	0.107236
3	Right	-135	0.0922866
3	Right	-125	0.41828
3	Right	-115	0.658026
3	Right	-105	0.693938
3	Right	-95	0.792873
3	Right	-85	0.944552
3	Right	-75	0.975876
3	Right	-65	0.89362
3	Right	-55	0.911253
3	Right	-45	0.910988
3	Right	-35	0.866306
3	Right	-25	0.803428
3	Right	-15	0.779714
3	Right	-5	0.729248
3	Right	5	0.663392
3	Right	15	0.614065
3	Right	25	0.570902
3	Right	35	0.496502
3	Right	45	0.459461
3	Right	55	0.403628
3	Right	65	0.333343
3	Right	75	0.267107
3	Right	85	0.258208
3	Right	95	0.27162
3	Right	105	0.299841
3	Right	115	0.195667
3	Right	125	0.207638
3	Right	135	0.166158
3	Right	145	0.155732
3	Right	155	0.170539
3	Right	165	0.0947526
3	Right	175	0.114371
4	RML	-175	0.976772
4	RML	-165	0.859331
4	RML	-155	0.726299
4	RML	-145	0.826228
4	RML	-135	0.289721
4	RML	-125	0.495943
4	RML	-115	0.449055
4	RML	-105	1.05575
4	RML	-95	0.720758
4	RML	-85	0.781475
4	RML	-75	0.601633
4	RML	-65	0.573675
4	RML	-55	0.515562
4	RML	-45	0.448527
4	RML	-35	0.354215
4	RML	-25	0.255406
4	RML	-15	0.175356
4	RML	-5	0.0768652
4	RML	5	-0.0105631
4	RML	15	-0.0937324
4	RML	25	-0.202542
4	RML	35	-0.283166
4	RML	45	-0.384931
4	RML	55	-0.470773
4	RML	65	-0.565634
4	RML	75	-0.588136
4	RML	85	-0.620444
4	RML	95	-0.655129
4	RML	105	-0.68697
4	RML	115	-0.447607
4	RML	125	-0.443674
4	RML	135	-0.125123
4	RML	145	-0.256726
4	RML	155
4	RML	165
4	RML	175	-0.401481
4	Left	-175	0.142462
4	Left	-165	0.159699
4	Left	-155	-0.00108558
4	Left	-145	0.0397887
4	Left	-135	0.357578
4	Left	-125	0.42997
4	Left	-115	0.341963
4	Left	-105	0.173764
4	Left	-95	0.218326
4	Left	-85	0.272116
4	Left	-75	0.324637
4	Left	-65	0.375921
4	Left	-55	0.397366
4	Left	-45	0.465518
4	Left	-35	0.517487
4	Left	-25	0.574226
4	Left	-15	0.628617
4	Left	-5	0.686088
4	Left	5	0.738998
4	Left	15	0.780578
4	Left	25	0.819139
4	Left	35	0.864972
4	Left	45	0.901908
4	Left	55	0.921009
4	Left	65	0.973497
4	Left	75	0.942659
4	Left	85	0.887205
4	Left	95	0.964593
4	Left	105	0.918206
4	Left	115	0.628105
4	Left	125	0.505674
4	Left	135	0.23073
4	Left	145	0.469223
4	Left	155
4	Left	165
4	Left	175	0.509718
4	Right	-175	1.11923
4	Right	-165	1.01903
4	Right	-155	0.725214
4	Right	-145	0.866016
4	Right	-135	0.647299
4	Right	-125	0.925913
4	Right	-115	0.791018
4	Right	-105	1.22952
4	Right	-95	0.939084
4	Right	-85	1.05359
4	Right	-75	0.92627
4	Right	-65	0.949596
4	Right	-55	0.912927
4	Right	-45	0.914045
4	Right	-35	0.871702
4	Right	-25	0.829632
4	Right	-15	0.803972
4	Right	-5	0.762953
4	Right	5	0.728435
4	Right	15	0.686845
4	Right	25	0.616597
4	Right	35	0.581806
4	Right	45	0.516977
4	Right	55	0.450236
4	Right	65	0.407863
4	Right	75	0.354523
4	Right	85	0.266761
4	Right	95	0.309465
4	Right	105	0.231236
4	Right	115	0.180498
4	Right	125	0.0620002
4	Right	135	0.105607
4	Right	145	0.212497
4	Right	155
4	Right	165
4	Right	175	0.108236
5	RML	-175
5	RML	-165
5	RML	-155
5	RML	-145
5	RML	-135
5	RML	-125
5	RML	-115	0.382307
5	RML	-105	0.030847
5	RML	-95	0.202174
5	RML	-85	0.356311
5	RML	-75	0.294225
5	RML	-65	0.361936
5	RML	-55	0.412539
5	RML	-45	0.352198
5	RML	-35	0.272566
5	RML	-25	0.14078
5	RML	-15	0.0583161
5	RML	-5	-0.0358282
5	RML	5	-0.11322
5	RML	15	-0.191656
5	RML	25	-0.284512
5	RML	35	-0.354725
5	RML	45	-0.410138
5	RML	55	-0.51343
5	RML	65	-0.646305
5	RML	75	-0.621529
5	RML	85	-0.719671
5	RML	95	-0.547978
5	RML	105	-0.47771
5	RML	115	-0.420599
5	RML	125	-0.495585
5	RML	135	-0.792354
5	RML	145
5	RML	155
5	RML	165	-0.624691
5	RML	175
5	Left	-175
5	Left	-165
5	Left	-155
5	Left	-145
5	Left	-135
5	Left	-125
5	Left	-115	0.0707815
5	Left	-105	0.10033
5	Left	-95	0.21228
5	Left	-85	0.297164
5	Left	-75	0.397851
5	Left	-65	0.352636
5	Left	-55	0.381477
5	Left	-45	0.410066
5	Left	-35	0.481123
5	Left	-25	0.579034
5	Left	-15	0.631233
5	Left	-5	0.662751
5	Left	5	0.666654
5	Left	15	0.691413
5	Left	25	0.704697
5	Left	35	0.711729
5	Left	45	0.736247
5	Left	55	0.789835
5	Left	65	0.861045
5	Left	75	0.825946
5	Left	85	0.850416
5	Left	95	0.658494
5	Left	105	0.665164
5	Left	115	0.492303
5	Left	125	0.55575
5	Left	135	0.854231
5	Left	145
5	Left	155
5	Left	165	0.687993
5	Left	175
5	Right	-175
5	Right	-165
5	Right	-155
5	Right	-145
5	Right	-135
5	Right	-125
5	Right	-115	0.453089
5	Right	-105	0.131177
5	Right	-95	0.414454
5	Right	-85	0.653475
5	Right	-75	0.692077
5	Right	-65	0.714572
5	Right	-55	0.794016
5	Right	-45	0.762265
5	Right	-35	0.753688
5	Right	-25	0.719814
5	Right	-15	0.689549
5	Right	-5	0.626923
5	Right	5	0.553434
5	Right	15	0.499756
5	Right	25	0.420185
5	Right	35	0.357005
5	Right	45	0.326109
5	Right	55	0.276404
5	Right	65	0.21474
5	Right	75	0.204417
5	Right	85	0.130745
5	Right	95	0.110516
5	Right	105	0.187453
5	Right	115	0.0717038
5	Right	125	0.0601651
5	Right	135	0.0618762
5	Right	145
5	Right	155
5	Right	165	0.0633021
5	Right	175
6	RML	-175	0.112808
6	RML	-165	0.276567
6	RML	-155	0.176293
6	RML	-145	0.163632
6	RML	-135	0.106278
6	RML	-125	0.0671202
6	RML	-115	0.0790258
6	RML	-105	0.0645761
6	RML	-95	0.0927851
6	RML	-85	0.0734099
6	RML	-75	0.0803374
6	RML	-65	0.0467302
6	RML	-55	0.037697
6	RML	-45	0.0450227
6	RML	-35	0.028941
6	RML	-25	0.0250072
6	RML	-15	0.0206446
6	RML	-5	0.0147387
6	RML	5	-0.00778294
6	RML	15	-0.0272273
6	RML	25	-0.0414478
6	RML	35	-0.0608798
6	RML	45	-0.0530224
6	RML	55	-0.0628295
6	RML	65	-0.0819811
6	RML	75	-0.0906854
6	RML	85	-0.153314
6	RML	95	-0.188335
6	RML	105	-0.202572
6	RML	115	-0.271878
6	RML	125	-0.158034
6	RML	135	-0.148924
6	RML	145	-0.493888
6	RML	155	-0.463283
6	RML	165	0.186153
6	RML	175	0.0605314
6	Left	-175	0.0909625
6	Left	-165	0.0891141
6	Left	-155	0.0834238
6	Left	-145	0.107807
6	Left	-135	0.112746
6	Left	-125	0.121274
6	Left	-115	0.0975586
6	Left	-105	0.119837
6	Left	-95	0.148656
6	Left	-85	0.131137
6	Left	-75	0.15831
6	Left	-65	0.164387
6	Left	-55	0.171699
6	Left	-45	0.160631
6	Left	-35	0.182935
6	Left	-25	0.189112
6	Left	-15	0.191241
6	Left	-5	0.203266
6	Left	5	0.226446
6	Left	15	0.251441
6	Left	25	0.250978
6	Left	35	0.272012
6	Left	45	0.251126
6	Left	55	0.251235
6	Left	65	0.247855
6	Left	75	0.254208
6	Left	85	0.328356
6	Left	95	0.311019
6	Left	105	0.318836
6	Left	115	0.419262
6	Left	125	0.33415
6	Left	135	0.329809
6	Left	145	0.551082
6	Left	155	0.53483
6	Left	165	0.0483275
6	Left	175	0.045646
6	Right	-175	0.203771
6	Right	-165	0.365681
6	Right	-155	0.259716
6	Right	-145	0.27144
6	Right	-135	0.219024
6	Right	-125	0.188394
6	Right	-115	0.176584
6	Right	-105	0.184414
6	Right	-95	0.241442
6	Right	-85	0.204547
6	Right	-75	0.238647
6	Right	-65	0.211117
6	Right	-55	0.209396
6	Right	-45	0.205654
6	Right	-35	0.211876
6	Right	-25	0.214119
6	Right	-15	0.211886
6	Right	-5	0.218004
6	Right	5	0.218663
6	Right	15	0.224214
6	Right	25	0.20953
6	Right	35	0.211132
6	Right	45	0.198104
6	Right	55	0.188405
6	Right	65	0.165874
6	Right	75	0.163523
6	Right	85	0.175042
6	Right	95	0.122683
6	Right	105	0.116264
6	Right	115	0.147384
6	Right	125	0.176116
6	Right	135	0.180886
6	Right	145	0.0571944
6	Right	155	0.071547
6	Right	165	0.234481
6	Right	175	0.106177
7	RML	-175	-0.110608
7	RML	-165	-0.117306
7	RML	-155	-0.140319
7	RML	-145	-0.115211
7	RML	-135	-0.0746269
7	RML	-125
7	RML	-115	0.0777331
7	RML	-105
7	RML	-95	0.110285
7	RML	-85	0.336153
7	RML	-75	0.186455
7	RML	-65	0.204455
7	RML	-55	0.172223
7	RML	-45	0.192778
7	RML	-35	0.143759
7	RML	-25	0.103436
7	RML	-15	0.0629038
7	RML	-5	0.0249744
7	RML	5	-0.0261266
7	RML	15	-0.0595306
7	RML	25	-0.0753688
7	RML	35	-0.106497
7	RML	45	-0.135154
7	RML	55	-0.164297
7	RML	65	-0.170765
7	RML	75	-0.151631
7	RML	85	-0.211594
7	RML	95	-0.191786
7	RML	105	-0.356934
7	RML	115	-0.312609
7	RML	125
7	RML	135
7	RML	145
7	RML	155
7	RML	165
7	RML	175
7	Left	-175	0.212401
7	Left	-165	0.195049
7	Left	-155	0.17605
7	Left	-145	0.230756
7	Left	-135	0.130245
7	Left	-125
7	Left	-115	0.0774407
7	Left	-105
7	Left	-95	0.0561075
7	Left	-85	0.186644
7	Left	-75	0.180705
7	Left	-65	0.249291
7	Left	-55	0.2605
7	Left	-45	0.257602
7	Left	-35	0.278594
7	Left	-25	0.312903
7	Left	-15	0.335313
7	Left	-5	0.358261
7	Left	5	0.384933
7	Left	15	0.390745
7	Left	25	0.383702
7	Left	35	0.38954
7	Left	45	0.393376
7	Left	55	0.405311
7	Left	65	0.428691
7	Left	75	0.419443
7	Left	85	0.353489
7	Left	95	0.321281
7	Left	105	0.405317
7	Left	115	0.442869
7	Left	125
7	Left	135
7	Left	145
7	Left	155
7	Left	165
7	Left	175
7	Right	-175	0.101794
7	Right	-165	0.0777426
7	Right	-155	0.0357307
7	Right	-145	0.115545
7	Right	-135	0.0556186
7	Right	-125
7	Right	-115	0.155174
7	Right	-105
7	Right	-95	0.166393
7	Right	-85	0.522796
7	Right	-75	0.36716
7	Right	-65	0.453746
7	Right	-55	0.432723
7	Right	-45	0.45038
7	Right	-35	0.422354
7	Right	-25	0.416339
7	Right	-15	0.398216
7	Right	-5	0.383235
7	Right	5	0.358806
7	Right	15	0.331215
7	Right	25	0.308333
7	Right	35	0.283043
7	Right	45	0.258222
7	Right	55	0.241015
7	Right	65	0.257926
7	Right	75	0.267813
7	Right	85	0.141895
7	Right	95	0.129495
7	Right	105	0.0483832
7	Right	115	0.130261
7	Right	125
7	Right	135
7	Right	145
7	Right	155
7	Right	165
7	Right	175
8	RML	-175	-0.352219
8	RML	-165	-0.122542
8	RML	-155	-0.126105
8	RML	-145	-0.142224
8	RML	-135	-0.147569
8	RML	-125	0.0472785
8	RML	-115	0.0510813
8	RML	-105	0.0426615
8	RML	-95	0.18891
8	RML	-85	0.171628
8	RML	-75	0.151233
8	RML	-65	0.259628
8	RML	-55	0.168521
8	RML	-45	0.184008
8	RML	-35	0.16137
8	RML	-25	0.116401
8	RML	-15	0.0847069
8	RML	-5	0.0569687
8	RML	5	0.0122832
8	RML	15	-0.0552582
8	RML	25	-0.101578
8	RML	35	-0.116248
8	RML	45	-0.143908
8	RML	55	-0.138364
8	RML	65	-0.159534
8	RML	75	-0.143091
8	RML	85	-0.158236
8	RML	95	-0.0813024
8	RML	105	-0.151694
8	RML	115	-0.106305
8	RML	125	-0.13071
8	RML	135	-0.0327634
8	RML	145	-0.128133
8	RML	155	-0.1199
8	RML	165	-0.196856
8	RML	175	-0.197126
8	Left	-175	0.39123
8	Left	-165	0.254281
8	Left	-155	0.244539
8	Left	-145	0.370621
8	Left	-135	0.340653
8	Left	-125	0.181897
8	Left	-115	0.246416
8	Left	-105	0.375549
8	Left	-95	0.274832
8	Left	-85	0.287947
8	Left	-75	0.267318
8	Left	-65	0.27648
8	Left	-55	0.347391
8	Left	-45	0.325604
8	Left	-35	0.367483
8	Left	-25	0.403914
8	Left	-15	0.403454
8	Left	-5	0.421096
8	Left	5	0.443855
8	Left	15	0.464447
8	Left	25	0.450311
8	Left	35	0.448632
8	Left	45	0.464596
8	Left	55	0.41913
8	Left	65	0.408841
8	Left	75	0.419376
8	Left	85	0.433596
8	Left	95	0.300854
8	Left	105	0.295059
8	Left	115	0.241437
8	Left	125	0.246882
8	Left	135	0.252019
8	Left	145	0.461881
8	Left	155	0.26983
8	Left	165	0.309797
8	Left	175	0.343398
8	Right	-175	0.0390117
8	Right	-165	0.131739
8	Right	-155	0.118435
8	Right	-145	0.228398
8	Right	-135	0.193084
8	Right	-125	0.229175
8	Right	-115	0.297497
8	Right	-105	0.418211
8	Right	-95	0.463742
8	Right	-85	0.459575
8	Right	-75	0.418551
8	Right	-65	0.536108
8	Right	-55	0.515912
8	Right	-45	0.509612
8	Right	-35	0.528853
8	Right	-25	0.520315
8	Right	-15	0.488161
8	Right	-5	0.478065
8	Right	5	0.456139
8	Right	15	0.409189
8	Right	25	0.348733
8	Right	35	0.332384
8	Right	45	0.320688
8	Right	55	0.280765
8	Right	65	0.249307
8	Right	75	0.276285
8	Right	85	0.27536
8	Right	95	0.219551
8	Right	105	0.143364
8	Right	115	0.135132
8	Right	125	0.116172
8	Right	135	0.219256
8	Right	145	0.333749
8	Right	155	0.149929
8	Right	165	0.112941
8	Right	175	0.146272
9	RML	-175	0.176059
9	RML	-165
9	RML	-155	-0.0874965
9	RML	-145	0.331115
9	RML	-135	0.577666
9	RML	-125	-0.0190386
9	RML	-115	0.497736
9	RML	-105	0.519466
9	RML	-95	0.502965
9	RML	-85	0.393563
9	RML	-75	0.448601
9	RML	-65	0.303438
9	RML	-55	0.370365
9	RML	-45	0.277474
9	RML	-35	0.466907
9	RML	-25	0.273076
9	RML	-15	0.315471
9	RML	-5	0.203859
9	RML	5	0.108926
9	RML	15	0.021149
9	RML	25	-0.0907786
9	RML	35	-0.147338
9	RML	45	-0.203675
9	RML	55	-0.330467
9	RML	65	-0.329556
9	RML	75	-0.401034
9	RML	85	-0.28184
9	RML	95	-0.338795
9	RML	105	-0.483599
9	RML	115	0.289944
9	RML	125
9	RML	135
9	RML	145	0.173452
9	RML	155	-0.331978
9	RML	165	0.058121
9	RML	175	0.0122653
9	Left	-175	0.0741966
9	Left	-165
9	Left	-155	0.170386
9	Left	-145	0.227419
9	Left	-135	0.00198421
9	Left	-125	0.2087
9	Left	-115	0.139797
9	Left	-105	0.0363994
9	Left	-95	0.153864
9	Left	-85	0.222254
9	Left	-75	0.159734
9	Left	-65	0.239503
9	Left	-55	0.253277
9	Left	-45	0.299889
9	Left	-35	0.318285
9	Left	-25	0.394112
9	Left	-15	0.379886
9	Left	-5	0.453193
9	Left	5	0.49258
9	Left	15	0.515261
9	Left	25	0.593515
9	Left	35	0.592422
9	Left	45	0.590537
9	Left	55	0.641582
9	Left	65	0.589244
9	Left	75	0.620962
9	Left	85	0.505117
9	Left	95	0.584286
9	Left	105	0.671041
9	Left	115	0.000920592
9	Left	125
9	Left	135
9	Left	145	0.0942075
9	Left	155	0.551661
9	Left	165	0.0490903
9	Left	175	0.0632567
9	Right	-175	0.250256
9	Right	-165
9	Right	-155	0.0828896
9	Right	-145	0.558534
9	Right	-135	0.57965
9	Right	-125	0.189662
9	Right	-115	0.637532
9	Right	-105	0.555865
9	Right	-95	0.656829
9	Right	-85	0.615818
9	Right	-75	0.608335
9	Right	-65	0.542941
9	Right	-55	0.623641
9	Right	-45	0.577364
9	Right	-35	0.785193
9	Right	-25	0.667188
9	Right	-15	0.695356
9	Right	-5	0.657051
9	Right	5	0.601506
9	Right	15	0.53641
9	Right	25	0.502736
9	Right	35	0.445084
9	Right	45	0.386862
9	Right	55	0.311115
9	Right	65	0.259688
9	Right	75	0.219929
9	Right	85	0.223277
9	Right	95	0.245491
9	Right	105	0.187443
9	Right	115	0.290864
9	Right	125
9	Right	135
9	Right	145	0.267659
9	Right	155	0.219683
9	Right	165	0.107211
9	Right	175	0.075522
10	RML	-175
10	RML	-165
10	RML	-155
10	RML	-145
10	RML	-135
10	RML	-125	0.1138
10	RML	-115	0.227849
10	RML	-105	0.117415
10	RML	-95	0.150459
10	RML	-85	0.177294
10	RML	-75	0.218197
10	RML	-65	0.282271
10	RML	-55	0.27652
10	RML	-45	0.25596
10	RML	-35	0.229535
10	RML	-25	0.198298
10	RML	-15	0.147545
10	RML	-5	0.0991768
10	RML	5	0.0412838
10	RML	15	-0.0216676
10	RML	25	-0.0646882
10	RML	35	-0.0982282
10	RML	45	-0.152713
10	RML	55	-0.21264
10	RML	65	-0.266136
10	RML	75	-0.302132
10	RML	85	-0.317939
10	RML	95	-0.250271
10	RML	105	-0.282615
10	RML	115	-0.47022
10	RML	125	0.0571733
10	RML	135
10	RML	145
10	RML	155
10	RML	165
10	RML	175
10	Left	-175
10	Left	-165
10	Left	-155
10	Left	-145
10	Left	-135
10	Left	-125	0.210958
10	Left	-115	0.117225
10	Left	-105	0.147496
10	Left	-95	0.146964
10	Left	-85	0.234166
10	Left	-75	0.186528
10	Left	-65	0.185402
10	Left	-55	0.208564
10	Left	-45	0.208338
10	Left	-35	0.234601
10	Left	-25	0.248653
10	Left	-15	0.272078
10	Left	-5	0.290894
10	Left	5	0.314153
10	Left	15	0.335467
10	Left	25	0.356077
10	Left	35	0.381505
10	Left	45	0.381816
10	Left	55	0.404058
10	Left	65	0.398604
10	Left	75	0.427132
10	Left	85	0.435308
10	Left	95	0.323158
10	Left	105	0.372582
10	Left	115	0.521349
10	Left	125	0.062741
10	Left	135
10	Left	145
10	Left	155
10	Left	165
10	Left	175
10	Right	-175
10	Right	-165
10	Right	-155
10	Right	-145
10	Right	-135
10	Right	-125	0.324758
10	Right	-115	0.345074
10	Right	-105	0.264911
10	Right	-95	0.297423
10	Right	-85	0.41146
10	Right	-75	0.404726
10	Right	-65	0.467673
10	Right	-55	0.485084
10	Right	-45	0.464297
10	Right	-35	0.464135
10	Right	-25	0.446951
10	Right	-15	0.419623
10	Right	-5	0.390071
10	Right	5	0.355437
10	Right	15	0.3138
10	Right	25	0.291389
10	Right	35	0.283277
10	Right	45	0.229103
10	Right	55	0.191418
10	Right	65	0.132468
10	Right	75	0.125
10	Right	85	0.117369
10	Right	95	0.0728868
10	Right	105	0.0899668
10	Right	115	0.0511296
10	Right	125	0.119914
10	Right	135
10	Right	145
10	Right	155
10	Right	165
10	Right	175
	RML	-175		0.0745671	0.17701
	RML	-165		0.135005	0.167313
	RML	-155		0.0667956	0.124174
	RML	-145		0.172565	0.144885
	RML	-135		0.131622	0.093481
	RML	-125		0.153557	0.0792106
	RML	-115		0.28726	0.0687025
	RML	-105		0.318726	0.127329
	RML	-95		0.340986	0.0729566
	RML	-85		0.384575	0.0827032
	RML	-75		0.363724	0.0729033
	RML	-65		0.361753	0.0610458
	RML	-55		0.345616	0.0631057
	RML	-45		0.319741	0.0557992
	RML	-35		0.287816	0.0556287
	RML	-25		0.206904	0.0473436
	RML	-15		0.157775	0.0484899
	RML	-5		0.0839962	0.0459471
	RML	5		0.00976391	0.0458387
	RML	15		-0.0616776	0.0453786
	RML	25		-0.133472	0.0496998
	RML	35		-0.195217	0.0568315
	RML	45		-0.250095	0.0644846
	RML	55		-0.309776	0.067966
	RML	65		-0.348306	0.0710547
	RML	75		-0.373954	0.0813799
	RML	85		-0.38832	0.0814971
	RML	95		-0.295127	0.0627276
	RML	105		-0.323108	0.068145
	RML	115		-0.250839	0.0713581
	RML	125		-0.312559	0.0889238
	RML	135		-0.367007	0.116854
	RML	145		-0.207423	0.0837935
	RML	155		-0.228571	0.0730222
	RML	165		-0.158127	0.111762
	RML	175		-0.099433	0.0681915
	Left	-175		0.226288	0.077481
	Left	-165		0.198143	0.0467934
	Left	-155		0.180103	0.0501512
	Left	-145		0.202909	0.0535564
	Left	-135		0.164849	0.045981
	Left	-125		0.212784	0.052213
	Left	-115		0.146707	0.0285253
	Left	-105		0.158746	0.0319759
	Left	-95		0.183224	0.0216536
	Left	-85		0.223772	0.0223518
	Left	-75		0.254982	0.0380962
	Left	-65		0.283577	0.0385151
	Left	-55		0.316389	0.0464098
	Left	-45		0.338967	0.0515358
	Left	-35		0.373392	0.0544263
	Left	-25		0.418652	0.0589824
	Left	-15		0.449994	0.0660754
	Left	-5		0.489742	0.0702051
	Left	5		0.522803	0.0730671
	Left	15		0.550455	0.0747371
	Left	25		0.576957	0.0798519
	Left	35		0.597679	0.0834823
	Left	45		0.608623	0.0873781
	Left	55		0.61988	0.0868153
	Left	65		0.61746	0.0876287
	Left	75		0.629093	0.096937
	Left	85		0.597264	0.0841978
	Left	95		0.478006	0.0743889
	Left	105		0.49088	0.071708
	Left	115		0.395862	0.0543385
	Left	125		0.43212	0.0827872
	Left	135		0.505218	0.102062
	Left	145		0.38812	0.0623854
	Left	155		0.366368	0.0694958
	Left	165		0.273657	0.102434
	Left	175		0.225513	0.0741451
	Right	-175		0.300855	0.139148
	Right	-165		0.333148	0.144115
	Right	-155		0.246898	0.0879535
	Right	-145		0.375474	0.110935
	Right	-135		0.296471	0.0846031
	Right	-125		0.366341	0.0857286
	Right	-115		0.433968	0.0713474
	Right	-105		0.477471	0.121558
	Right	-95		0.52421	0.0793252
	Right	-85		0.608347	0.08024
	Right	-75		0.618706	0.0797239
	Right	-65		0.645331	0.0760975
	Right	-55		0.662005	0.077974
	Right	-45		0.658708	0.0808409
	Right	-35		0.661208	0.0754417
	Right	-25		0.625557	0.068406
	Right	-15		0.607769	0.0674499
	Right	-5		0.573738	0.0613255
	Right	5		0.532567	0.0559399
	Right	15		0.488778	0.0511678
	Right	25		0.443486	0.0469368
	Right	35		0.402462	0.0398042
	Right	45		0.358527	0.0345316
	Right	55		0.310104	0.0289295
	Right	65		0.269154	0.0278595
	Right	75		0.255139	0.0251241
	Right	85		0.208944	0.0194463
	Right	95		0.182879	0.0272134
	Right	105		0.167772	0.0256205
	Right	115		0.145023	0.0228151
	Right	125		0.119562	0.0209635
	Right	135		0.138211	0.0250095
	Right	145		0.180696	0.0366261
	Right	155		0.137798	0.0217694
	Right	165		0.11553	0.0216398
	Right	175		0.12608	0.0139039

## Sheet: Fig_5h
genotype	fly_id	mean_ipsi
SS02239	1	13.517
SS02239	2	4.1867
SS02239	3	-5.83982
SS02239	4	7.19521
SS02239	5	9.59882
SS02239	6	5.23072
SS02239	7	-10.1785
VT000355-AD-VT037220-DBD-GC7f	1	-5.85307
VT000355-AD-VT037220-DBD-GC7f	2	-1.72165
VT000355-AD-VT037220-DBD-GC7f	3	-8.99846
VT000355-AD-VT037220-DBD-GC7f	4	6.16592
VT000355-AD-VT037220-DBD-GC7f	5	10.9362
VT000355-AD-VT037220-DBD-GC7f	6	18.1195
VT000355-AD-VT037220-DBD-GC7f	7	-6.0683
VT000355-AD-VT037220-DBD-GC7f-Chr	1	32.3505
VT000355-AD-VT037220-DBD-GC7f-Chr	2	52.1023
VT000355-AD-VT037220-DBD-GC7f-Chr	3	70.4808
VT000355-AD-VT037220-DBD-GC7f-Chr	4	44.5315
VT000355-AD-VT037220-DBD-GC7f-Chr	5	25.3619
VT000355-AD-VT037220-DBD-GC7f-Chr	6	55.763
VT000355-AD-VT037220-DBD-GC7f-Chr	7	34.0034
VT000355-AD-VT037220-DBD-GC7f-Chr	8	29.7409
VT000355-AD-VT037220-DBD-GC7f-Chr	9	37.1824
VT000355-AD-VT037220-DBD-GC7f-Chr	10	19.5239

## Sheet: Fig_6h
genotype	fly_id	wind_direction	heading	stdev	is_example_fly
27E08_AD_VT037220_DBD_TNT_E	1	134.252	113.642	39.4375	FALSE
27E08_AD_VT037220_DBD_TNT_E	1	91.4437	-159.061	42.5663	FALSE
27E08_AD_VT037220_DBD_TNT_E	1	46.9686	117.992	38.6172	FALSE
27E08_AD_VT037220_DBD_TNT_E	1	-45.4851	66.1852	34.8839	FALSE
27E08_AD_VT037220_DBD_TNT_E	1	-90.5512	167.701	33.6642	FALSE
27E08_AD_VT037220_DBD_TNT_E	1	-135.078	-177.646	51.0615	FALSE
27E08_AD_VT037220_DBD_TNT_E	2	134.348	173.014	35.3168	FALSE
27E08_AD_VT037220_DBD_TNT_E	2	89.3031	168.321	31.7011	FALSE
27E08_AD_VT037220_DBD_TNT_E	2	44.5619	51.3593	33.324	FALSE
27E08_AD_VT037220_DBD_TNT_E	2	-47.1017	-91.6495	25.3794	FALSE
27E08_AD_VT037220_DBD_TNT_E	2	-92.0296	-130.557	26.1971	FALSE
27E08_AD_VT037220_DBD_TNT_E	2	-136.66	-100.854	52.8828	FALSE
27E08_AD_VT037220_DBD_TNT_E	3	133.658	177.261	49.8077	FALSE
27E08_AD_VT037220_DBD_TNT_E	3	88.7755	149.182	41.4452	FALSE
27E08_AD_VT037220_DBD_TNT_E	3	44.3003	102.258	53.9339	FALSE
27E08_AD_VT037220_DBD_TNT_E	3	-47.4388	-106.609	32.1115	FALSE
27E08_AD_VT037220_DBD_TNT_E	3	-92.0777	-129.856	32.7869	FALSE
27E08_AD_VT037220_DBD_TNT_E	3	-135.861	-142.51	74.6227	FALSE
27E08_AD_VT037220_DBD_TNT_E	4	136.281	163.508	35.9127	FALSE
27E08_AD_VT037220_DBD_TNT_E	4	91.6902	161.872	40.2827	FALSE
27E08_AD_VT037220_DBD_TNT_E	4	46.3474	160.172	37.0931	FALSE
27E08_AD_VT037220_DBD_TNT_E	4	-44.3399	116.27	30.3698	FALSE
27E08_AD_VT037220_DBD_TNT_E	4	-88.4384	14.0023	32.2404	FALSE
27E08_AD_VT037220_DBD_TNT_E	4	-136.116	-167.891	43.5194	FALSE
27E08_AD_VT037220_DBD_TNT_E	5	135.104	163.786	36.3974	FALSE
27E08_AD_VT037220_DBD_TNT_E	5	91.6161	150.741	32.5977	FALSE
27E08_AD_VT037220_DBD_TNT_E	5	43.9201	-15.7656	41.4195	FALSE
27E08_AD_VT037220_DBD_TNT_E	5	-43.9989	-22.4453	35.7832	FALSE
27E08_AD_VT037220_DBD_TNT_E	5	-88.5012	-18.6903	28.6536	FALSE
27E08_AD_VT037220_DBD_TNT_E	5	-133.843	-44.8465	35.9889	FALSE
27E08_AD_VT037220_DBD_TNT_E	6	133.809	124.484	81.4964	FALSE
27E08_AD_VT037220_DBD_TNT_E	6	88.9146	97.0731	59.9731	FALSE
27E08_AD_VT037220_DBD_TNT_E	6	44.2732	-163.346	42.0786	FALSE
27E08_AD_VT037220_DBD_TNT_E	6	-47.0768	-123.112	34.6033	FALSE
27E08_AD_VT037220_DBD_TNT_E	6	-92.0481	-126.98	34.7496	FALSE
27E08_AD_VT037220_DBD_TNT_E	6	-136.296	-152.061	43.5541	FALSE
27E08_AD_VT037220_DBD_TNT_E	7	133.914	-164.167	78.86	FALSE
27E08_AD_VT037220_DBD_TNT_E	7	89.0303	124.471	41.7862	FALSE
27E08_AD_VT037220_DBD_TNT_E	7	43.889	52.2606	34.4804	FALSE
27E08_AD_VT037220_DBD_TNT_E	7	-46.3978	-50.5418	52.4524	FALSE
27E08_AD_VT037220_DBD_TNT_E	7	-91.8383	-57.6047	46.7226	FALSE
27E08_AD_VT037220_DBD_TNT_E	7	-136.358	155.265	64.3969	FALSE
27E08_AD_VT037220_DBD_TNT_E	8	133.563	128.648	64.8435	FALSE
27E08_AD_VT037220_DBD_TNT_E	8	88.8206	108.227	56.9746	FALSE
27E08_AD_VT037220_DBD_TNT_E	8	44.1144	99.4041	28.7074	FALSE
27E08_AD_VT037220_DBD_TNT_E	8	-46.089	95.5343	28.0352	FALSE
27E08_AD_VT037220_DBD_TNT_E	8	-91.3288	-130.818	57.8512	FALSE
27E08_AD_VT037220_DBD_TNT_E	8	-136.141	-109.996	41.3901	FALSE
27E08_AD_VT037220_DBD_TNT_E	9	134.912	130.09	37.7125	FALSE
27E08_AD_VT037220_DBD_TNT_E	9	91.4128	138.084	41.5007	FALSE
27E08_AD_VT037220_DBD_TNT_E	9	46.7579	116.146	45.7292	FALSE
27E08_AD_VT037220_DBD_TNT_E	9	-46.0335	170.83	59.7761	FALSE
27E08_AD_VT037220_DBD_TNT_E	9	-90.8249	144.997	50.8945	FALSE
27E08_AD_VT037220_DBD_TNT_E	9	-136.038	-173.535	58.4494	FALSE
27E08_AD_VT037220_DBD_TNT_E	10	136.587	142.977	42.065	FALSE
27E08_AD_VT037220_DBD_TNT_E	10	91.3892	142.749	40.6398	FALSE
27E08_AD_VT037220_DBD_TNT_E	10	45.9018	159.987	36.5853	FALSE
27E08_AD_VT037220_DBD_TNT_E	10	-43.9448	-26.2819	48.1618	FALSE
27E08_AD_VT037220_DBD_TNT_E	10	-90.5334	-141.558	31.7242	FALSE
27E08_AD_VT037220_DBD_TNT_E	10	-134.684	-112.212	82.2289	FALSE
27E08_AD_VT037220_DBD_TNT_E	11	134.856	144.189	45.0481	FALSE
27E08_AD_VT037220_DBD_TNT_E	11	91.4629	151.516	41.5334	FALSE
27E08_AD_VT037220_DBD_TNT_E	11	46.3407	62.8037	47.7685	FALSE
27E08_AD_VT037220_DBD_TNT_E	11	-44.8634	-77.6183	49.4139	FALSE
27E08_AD_VT037220_DBD_TNT_E	11	-89.8424	-126.057	36.1187	FALSE
27E08_AD_VT037220_DBD_TNT_E	11	-133.991	-151.717	59.3058	FALSE
27E08_AD_VT037220_DBD_TNT_E	12	137.323	101.069	51.3322	FALSE
27E08_AD_VT037220_DBD_TNT_E	12	90.7107	80.4661	45.0189	FALSE
27E08_AD_VT037220_DBD_TNT_E	12	46.8268	103.803	44.1642	FALSE
27E08_AD_VT037220_DBD_TNT_E	12	-45.888	-12.5662	28.689	FALSE
27E08_AD_VT037220_DBD_TNT_E	12	-88.8867	-62.5341	51.4046	FALSE
27E08_AD_VT037220_DBD_TNT_E	12	-133.801	-89.6174	41.1949	FALSE
27E08_AD_VT037220_DBD_TNT_E	13	133.999	160.208	41.1918	FALSE
27E08_AD_VT037220_DBD_TNT_E	13	89.195	168.66	39.9788	FALSE
27E08_AD_VT037220_DBD_TNT_E	13	44.166	122.385	46.7677	FALSE
27E08_AD_VT037220_DBD_TNT_E	13	-46.551	-72.5644	67.92	FALSE
27E08_AD_VT037220_DBD_TNT_E	13	-91.5116	-166.716	54.6352	FALSE
27E08_AD_VT037220_DBD_TNT_E	13	-136.468	-166.478	50.4359	FALSE
27E08_AD_VT037220_DBD_TNT_E	14	132.927	104.026	112.161	FALSE
27E08_AD_VT037220_DBD_TNT_E	14	88.3041	-165.548	109.185	FALSE
27E08_AD_VT037220_DBD_TNT_E	14	43.924	176.679	74.704	FALSE
27E08_AD_VT037220_DBD_TNT_E	14	-47.843	-18.6028	87.2148	FALSE
27E08_AD_VT037220_DBD_TNT_E	14	-92.6105	123.72	41.293	FALSE
27E08_AD_VT037220_DBD_TNT_E	14	-136.777	99.2913	68.1288	FALSE
27E08_AD_VT037220_DBD_TNT_E	15	134.226	130.428	68.8492	FALSE
27E08_AD_VT037220_DBD_TNT_E	15	89.328	79.1014	47.6185	FALSE
27E08_AD_VT037220_DBD_TNT_E	15	44.287	95.936	43.8406	FALSE
27E08_AD_VT037220_DBD_TNT_E	15	-45.7379	34.3235	32.664	FALSE
27E08_AD_VT037220_DBD_TNT_E	15	-90.8882	29.6576	60.6041	FALSE
27E08_AD_VT037220_DBD_TNT_E	15	-136.046	7.24534	76.4165	FALSE
27E08_AD_VT037220_DBD_TNT_E	16	133.348	167.933	46.4505	FALSE
27E08_AD_VT037220_DBD_TNT_E	16	89.0467	85.1258	29.7697	FALSE
27E08_AD_VT037220_DBD_TNT_E	16	44.3894	81.5858	40.8607	FALSE
27E08_AD_VT037220_DBD_TNT_E	16	-46.4204	-8.83759	26.7693	FALSE
27E08_AD_VT037220_DBD_TNT_E	16	-91.8814	-96.4501	30.8642	FALSE
27E08_AD_VT037220_DBD_TNT_E	16	-136.096	-151.823	41.7469	FALSE
27E08_AD_VT037220_DBD_TNT_E	17	135.815	-124.88	36.1848	FALSE
27E08_AD_VT037220_DBD_TNT_E	17	91.0918	-122.171	45.5189	FALSE
27E08_AD_VT037220_DBD_TNT_E	17	46.0254	-48.9144	43.0934	FALSE
27E08_AD_VT037220_DBD_TNT_E	17	-45.5043	-149.67	29.7221	FALSE
27E08_AD_VT037220_DBD_TNT_E	17	-90.9031	-128.094	27.6225	FALSE
27E08_AD_VT037220_DBD_TNT_E	17	-134.616	-116.539	40.4427	FALSE
27E08_AD_VT037220_DBD_TNT_E	18	133.473	165.279	39.0195	FALSE
27E08_AD_VT037220_DBD_TNT_E	18	89.737	118.156	58.0216	FALSE
27E08_AD_VT037220_DBD_TNT_E	18	47.0106	121.235	43.0419	FALSE
27E08_AD_VT037220_DBD_TNT_E	18	-46.5813	-98.9843	36.9001	FALSE
27E08_AD_VT037220_DBD_TNT_E	18	-91.3966	-102.257	33.9208	FALSE
27E08_AD_VT037220_DBD_TNT_E	18	-133.581	-128.7	33.4616	FALSE
27E08_AD_VT037220_DBD_TNT_E	19	135.508	-172.251	35.9752	FALSE
27E08_AD_VT037220_DBD_TNT_E	19	91.4177	-174.31	37.4878	FALSE
27E08_AD_VT037220_DBD_TNT_E	19	45.764	-175.186	36.9331	FALSE
27E08_AD_VT037220_DBD_TNT_E	19	-46.2761	-152.027	35.6848	FALSE
27E08_AD_VT037220_DBD_TNT_E	19	-90.7006	-166.047	38.8642	FALSE
27E08_AD_VT037220_DBD_TNT_E	19	-135.868	176.437	38.8237	FALSE
27E08_AD_VT037220_DBD_TNT_E	20	133.253	135.692	49.7773	FALSE
27E08_AD_VT037220_DBD_TNT_E	20	89.1219	125.976	48.0468	FALSE
27E08_AD_VT037220_DBD_TNT_E	20	44.0424	94.9418	42.4161	FALSE
27E08_AD_VT037220_DBD_TNT_E	20	-46.957	-131.697	52.988	FALSE
27E08_AD_VT037220_DBD_TNT_E	20	-92.1334	-160.006	38.7701	FALSE
27E08_AD_VT037220_DBD_TNT_E	20	-136.492	168.255	48.1093	FALSE
27E08_AD_VT037220_DBD_TNT_E	21	132.955	112.796	54.2016	FALSE
27E08_AD_VT037220_DBD_TNT_E	21	88.0015	24.4272	43.7834	FALSE
27E08_AD_VT037220_DBD_TNT_E	21	42.7243	11.9859	63.9344	FALSE
27E08_AD_VT037220_DBD_TNT_E	21	-47.3855	-142.075	77.7645	FALSE
27E08_AD_VT037220_DBD_TNT_E	21	-92.1206	163.444	72.1651	FALSE
27E08_AD_VT037220_DBD_TNT_E	21	-136.814	-103.319	92.2651	FALSE
27E08_AD_VT037220_DBD_TNT_E	23	133.436	-154.753	75.3068	FALSE
27E08_AD_VT037220_DBD_TNT_E	23	89.1753	141.386	64.5556	FALSE
27E08_AD_VT037220_DBD_TNT_E	23	44.0855	48.2775	32.0876	FALSE
27E08_AD_VT037220_DBD_TNT_E	23	-45.764	22.7384	32.575	FALSE
27E08_AD_VT037220_DBD_TNT_E	23	-90.9043	11.4105	31.2245	FALSE
27E08_AD_VT037220_DBD_TNT_E	23	-135.915	-7.9248	35.0948	FALSE
27E08_AD_VT037220_DBD_TNT_E	24	136.183	112.068	55.3137	FALSE
27E08_AD_VT037220_DBD_TNT_E	24	91.0935	169.205	51.4632	FALSE
27E08_AD_VT037220_DBD_TNT_E	24	45.4387	39.8109	57.4082	FALSE
27E08_AD_VT037220_DBD_TNT_E	24	-45.9986	-165.2	39.5414	FALSE
27E08_AD_VT037220_DBD_TNT_E	24	-90.9863	-168.422	61.1256	FALSE
27E08_AD_VT037220_DBD_TNT_E	24	-134.827	-150.895	38.6333	FALSE
27E08_AD_VT037220_DBD_TNT_E	25	136.427	-179.472	38.033	FALSE
27E08_AD_VT037220_DBD_TNT_E	25	90.5453	163.237	40.0653	FALSE
27E08_AD_VT037220_DBD_TNT_E	25	45.9535	47.4981	35.3126	FALSE
27E08_AD_VT037220_DBD_TNT_E	25	-45.9072	-132.434	36.9693	FALSE
27E08_AD_VT037220_DBD_TNT_E	25	-91.4656	-147.688	30.1852	FALSE
27E08_AD_VT037220_DBD_TNT_E	25	-134.434	-137.947	32.6642	FALSE
27E08_AD_VT037220_DBD_TNT_E	26	133.824	115.313	34.9443	FALSE
27E08_AD_VT037220_DBD_TNT_E	26	89.2572	62.4692	28.025	FALSE
27E08_AD_VT037220_DBD_TNT_E	26	44.9231	46.341	34.1419	FALSE
27E08_AD_VT037220_DBD_TNT_E	26	-43.9662	-15.3528	27.6046	FALSE
27E08_AD_VT037220_DBD_TNT_E	26	-90.7135	91.7942	31.8683	FALSE
27E08_AD_VT037220_DBD_TNT_E	26	-135.351	144.57	33.2787	FALSE
27E08_AD_VT037220_DBD_TNT_E	27	132.877	112.278	58.8686	FALSE
27E08_AD_VT037220_DBD_TNT_E	27	89.2235	143.125	51.8336	FALSE
27E08_AD_VT037220_DBD_TNT_E	27	44.2562	90.3089	56.5958	FALSE
27E08_AD_VT037220_DBD_TNT_E	27	-47.113	-72.9363	25.059	FALSE
27E08_AD_VT037220_DBD_TNT_E	27	-91.6591	-80.686	34.8694	FALSE
27E08_AD_VT037220_DBD_TNT_E	27	-136.857	177.569	35.7019	FALSE
27E08_AD_VT037220_DBD_TNT_E	28	134.026	120.466	39.2096	FALSE
27E08_AD_VT037220_DBD_TNT_E	28	88.6476	121.054	39.8639	FALSE
27E08_AD_VT037220_DBD_TNT_E	28	43.7987	101.373	47.2367	FALSE
27E08_AD_VT037220_DBD_TNT_E	28	-46.8212	-61.4122	79.2301	FALSE
27E08_AD_VT037220_DBD_TNT_E	28	-91.8953	-22.2133	52.8048	FALSE
27E08_AD_VT037220_DBD_TNT_E	28	-136.782	-160.469	65.3834	FALSE
27E08_AD_VT037220_DBD_TNT_E	29	133.101	20.8642	40.3126	FALSE
27E08_AD_VT037220_DBD_TNT_E	29	88.0199	27.6812	48.1287	FALSE
27E08_AD_VT037220_DBD_TNT_E	29	43.3145	42.4571	31.1681	FALSE
27E08_AD_VT037220_DBD_TNT_E	29	-45.7711	18.3166	27.7476	FALSE
27E08_AD_VT037220_DBD_TNT_E	29	-90.8076	20.2415	34.2315	FALSE
27E08_AD_VT037220_DBD_TNT_E	29	-135.664	-58.6091	31.0192	FALSE
27E08_AD_VT037220_DBD_TNT_E	30	135.181	167.516	66.0897	FALSE
27E08_AD_VT037220_DBD_TNT_E	30	89.5992	45.509	47.1307	FALSE
27E08_AD_VT037220_DBD_TNT_E	30	45.9558	20.8151	54.1254	FALSE
27E08_AD_VT037220_DBD_TNT_E	30	-45.6267	-69.4827	52.9653	FALSE
27E08_AD_VT037220_DBD_TNT_E	30	-89.9647	-88.3838	53.6015	FALSE
27E08_AD_VT037220_DBD_TNT_E	30	-133.833	-64.0919	40.9116	FALSE
27E08_AD_VT037220_DBD_TNT_E	31	136.115	32.3933	67.9894	FALSE
27E08_AD_VT037220_DBD_TNT_E	31	90.8737	-21.3965	64.3333	FALSE
27E08_AD_VT037220_DBD_TNT_E	31	47.4812	29.1478	55.7457	FALSE
27E08_AD_VT037220_DBD_TNT_E	31	-45.011	0.601607	36.4291	FALSE
27E08_AD_VT037220_DBD_TNT_E	31	-89.9606	0.996402	43.7638	FALSE
27E08_AD_VT037220_DBD_TNT_E	31	-134.156	-55.0429	91.3748	FALSE
27E08_AD_VT037220_DBD_TNT_E	32	133.746	169.367	62.2428	FALSE
27E08_AD_VT037220_DBD_TNT_E	32	88.9256	84.9396	46.8046	FALSE
27E08_AD_VT037220_DBD_TNT_E	32	45.273	30.3893	57.7506	FALSE
27E08_AD_VT037220_DBD_TNT_E	32	-46.5793	-117.742	53.4792	FALSE
27E08_AD_VT037220_DBD_TNT_E	32	-90.9318	-173.661	56.1458	FALSE
27E08_AD_VT037220_DBD_TNT_E	32	-136.183	162.594	79.7802	FALSE
27E08_AD_VT037220_DBD_TNT_E	33	133.081	-166.596	55.3708	FALSE
27E08_AD_VT037220_DBD_TNT_E	33	88.5047	38.1242	65.3752	FALSE
27E08_AD_VT037220_DBD_TNT_E	33	44.4622	173.306	105.325	FALSE
27E08_AD_VT037220_DBD_TNT_E	33	-46.7977	-95.9555	68.6458	FALSE
27E08_AD_VT037220_DBD_TNT_E	33	-91.71	-115.823	57.61	FALSE
27E08_AD_VT037220_DBD_TNT_E	33	-135.134	-105.387	86.4259	FALSE
27E08_AD_VT037220_DBD_TNT_E	34	133.111	19.1168	83.6824	FALSE
27E08_AD_VT037220_DBD_TNT_E	34	88.5428	72.8495	46.1425	FALSE
27E08_AD_VT037220_DBD_TNT_E	34	44.0296	69.7419	38.3018	FALSE
27E08_AD_VT037220_DBD_TNT_E	34	-46.8167	-58.3397	46.3273	FALSE
27E08_AD_VT037220_DBD_TNT_E	34	-91.7493	-113.738	35.5174	FALSE
27E08_AD_VT037220_DBD_TNT_E	34	-136.535	-128.83	37.9073	FALSE
27E08_AD_VT037220_DBD_TNT_E	35	134.133	-166.213	83.6491	FALSE
27E08_AD_VT037220_DBD_TNT_E	35	88.8612	113.841	59.2936	FALSE
27E08_AD_VT037220_DBD_TNT_E	35	44.2962	97.9244	28.8856	FALSE
27E08_AD_VT037220_DBD_TNT_E	35	-45.7905	-22.9846	36.2851	FALSE
27E08_AD_VT037220_DBD_TNT_E	35	-90.9716	-48.4122	33.9762	FALSE
27E08_AD_VT037220_DBD_TNT_E	35	-135.617	-60.1312	34.5269	FALSE
27E08_AD_VT037220_DBD_TNT_E	36	135.522	156.407	36.7759	FALSE
27E08_AD_VT037220_DBD_TNT_E	36	89.9974	76.0829	31.5751	FALSE
27E08_AD_VT037220_DBD_TNT_E	36	44.2086	-12.5422	23.1298	FALSE
27E08_AD_VT037220_DBD_TNT_E	36	-46.9354	-93.6224	53.855	FALSE
27E08_AD_VT037220_DBD_TNT_E	36	-91.6267	-165.776	30.1741	FALSE
27E08_AD_VT037220_DBD_TNT_E	36	-136.585	-169.479	31.2586	FALSE
27E08_AD_VT037220_DBD_TNT_E	37	136.379	-170.602	42.1369	FALSE
27E08_AD_VT037220_DBD_TNT_E	37	90.5146	-174.568	57.2859	FALSE
27E08_AD_VT037220_DBD_TNT_E	37	46.8105	136.247	101.444	FALSE
27E08_AD_VT037220_DBD_TNT_E	37	-44.6534	-6.9121	50.3664	FALSE
27E08_AD_VT037220_DBD_TNT_E	37	-88.5088	-33.3512	51.6911	FALSE
27E08_AD_VT037220_DBD_TNT_E	37	-134.067	-148.964	49.578	FALSE
27E08_AD_VT037220_DBD_TNT_E	38	136.502	-177.325	40.2149	FALSE
27E08_AD_VT037220_DBD_TNT_E	38	91.0142	171.092	45.1707	FALSE
27E08_AD_VT037220_DBD_TNT_E	38	46.2977	106.985	56.7735	FALSE
27E08_AD_VT037220_DBD_TNT_E	38	-46.2304	-175.392	43.8958	FALSE
27E08_AD_VT037220_DBD_TNT_E	38	-91.3881	-165.372	45.3774	FALSE
27E08_AD_VT037220_DBD_TNT_E	38	-136.231	-161.608	55.9958	FALSE
27E08_AD_VT037220_DBD_TNT_E	39	136.027	154.712	28.7155	FALSE
27E08_AD_VT037220_DBD_TNT_E	39	91.7145	138.671	28.0571	FALSE
27E08_AD_VT037220_DBD_TNT_E	39	46.9962	37.8458	75.3914	FALSE
27E08_AD_VT037220_DBD_TNT_E	39	-46.6617	-137.018	44.4374	FALSE
27E08_AD_VT037220_DBD_TNT_E	39	-90.6577	-92.2225	52.439	FALSE
27E08_AD_VT037220_DBD_TNT_E	39	-136.527	-179.461	40.8298	FALSE
27E08_AD_VT037220_DBD_TNT_E	40	134.631	131.299	46.1223	FALSE
27E08_AD_VT037220_DBD_TNT_E	40	89.3785	89.6601	39.729	FALSE
27E08_AD_VT037220_DBD_TNT_E	40	43.9715	3.46074	29.8878	FALSE
27E08_AD_VT037220_DBD_TNT_E	40	-45.5715	-154.944	70.4442	FALSE
27E08_AD_VT037220_DBD_TNT_E	40	-91.2181	-134.518	51.1521	FALSE
27E08_AD_VT037220_DBD_TNT_E	40	-136.311	161.227	46.1961	FALSE
27E08_AD_VT037220_DBD_TNT_E	41	134.317	167.619	27.6121	FALSE
27E08_AD_VT037220_DBD_TNT_E	41	89.6474	154.173	33.9607	FALSE
27E08_AD_VT037220_DBD_TNT_E	41	44.3625	145.919	23.0205	FALSE
27E08_AD_VT037220_DBD_TNT_E	41	-46.7209	-69.9311	45.9035	FALSE
27E08_AD_VT037220_DBD_TNT_E	41	-91.6375	-146.294	41.8542	FALSE
27E08_AD_VT037220_DBD_TNT_E	41	-135.974	-178.411	37.0843	FALSE
27E08_AD_VT037220_DBD_TNT_E	42	133.491	126.426	48.4429	FALSE
27E08_AD_VT037220_DBD_TNT_E	42	88.4957	109.575	45.5778	FALSE
27E08_AD_VT037220_DBD_TNT_E	42	44.0953	87.9408	44.2571	FALSE
27E08_AD_VT037220_DBD_TNT_E	42	-47.3719	-49.4642	48.4723	FALSE
27E08_AD_VT037220_DBD_TNT_E	42	-92.6829	-10.6875	50.574	FALSE
27E08_AD_VT037220_DBD_TNT_E	42	-136.839	-160.679	45.83	FALSE
27E08_AD_VT037220_DBD_TNT_E	43	133.463	142.157	42.4548	FALSE
27E08_AD_VT037220_DBD_TNT_E	43	87.8388	63.6992	40.1434	FALSE
27E08_AD_VT037220_DBD_TNT_E	43	43.8437	70.4503	34.6926	FALSE
27E08_AD_VT037220_DBD_TNT_E	43	-46.4701	150.653	40.284	FALSE
27E08_AD_VT037220_DBD_TNT_E	43	-92.2832	-173.655	40.6463	FALSE
27E08_AD_VT037220_DBD_TNT_E	43	-136.856	-175.954	38.3654	FALSE
27E08_AD_VT037220_DBD_TNT_E	44	133.555	66.9972	69.4496	FALSE
27E08_AD_VT037220_DBD_TNT_E	44	89.0318	109.026	33.7342	FALSE
27E08_AD_VT037220_DBD_TNT_E	44	44.5695	97.9029	21.4193	FALSE
27E08_AD_VT037220_DBD_TNT_E	44	-45.9083	103.426	21.9223	FALSE
27E08_AD_VT037220_DBD_TNT_E	44	-91.6635	111.774	27.1439	FALSE
27E08_AD_VT037220_DBD_TNT_E	44	-136.16	-109.056	28.9003	FALSE
27E08_AD_VT037220_DBD_TNT_E	45	133.19	13.7743	45.958	FALSE
27E08_AD_VT037220_DBD_TNT_E	45	88.2002	-6.27794	46.553	FALSE
27E08_AD_VT037220_DBD_TNT_E	45	43.4034	-73.9842	38.2037	FALSE
27E08_AD_VT037220_DBD_TNT_E	45	-46.894	-127.964	38.9115	FALSE
27E08_AD_VT037220_DBD_TNT_E	45	-92.1074	-138.444	52.0709	FALSE
27E08_AD_VT037220_DBD_TNT_E	45	-136.584	-156.319	59.8596	FALSE
27E08_AD_VT037220_DBD_TNT_E	46	135.982	174.955	57.3569	FALSE
27E08_AD_VT037220_DBD_TNT_E	46	90.9891	157.505	85.6368	FALSE
27E08_AD_VT037220_DBD_TNT_E	46	44.8866	-114.468	67.028	FALSE
27E08_AD_VT037220_DBD_TNT_E	46	-43.3692	133.645	65.8361	FALSE
27E08_AD_VT037220_DBD_TNT_E	46	-90.7858	-144.107	58.8606	FALSE
27E08_AD_VT037220_DBD_TNT_E	46	-132.889	-159.662	34.0571	FALSE
27E08_AD_VT037220_DBD_TNT_E	47	135.928	-98.9762	33.369	FALSE
27E08_AD_VT037220_DBD_TNT_E	47	91.5539	-142.899	49.4413	FALSE
27E08_AD_VT037220_DBD_TNT_E	47	46.8642	136.387	46.3554	FALSE
27E08_AD_VT037220_DBD_TNT_E	47	-43.7276	60.5099	94.7092	FALSE
27E08_AD_VT037220_DBD_TNT_E	47	-89.5508	-65.2364	28.6618	FALSE
27E08_AD_VT037220_DBD_TNT_E	47	-133.484	-103.379	38.442	FALSE
27E08_AD_VT037220_DBD_TNT_E	48	136.499	-59.4845	51.2085	FALSE
27E08_AD_VT037220_DBD_TNT_E	48	91.5371	-57.6861	82.7267	FALSE
27E08_AD_VT037220_DBD_TNT_E	48	46.735	127.906	85.6405	FALSE
27E08_AD_VT037220_DBD_TNT_E	48	-44.57	-47.0638	22.0136	FALSE
27E08_AD_VT037220_DBD_TNT_E	48	-89.6676	-97.35	42.9791	FALSE
27E08_AD_VT037220_DBD_TNT_E	48	-134.902	-140.481	32.9893	FALSE
27E08_AD_VT037220_DBD_TNT_E	49	132.937	132.148	41.846	FALSE
27E08_AD_VT037220_DBD_TNT_E	49	88.3046	118.338	43.4688	FALSE
27E08_AD_VT037220_DBD_TNT_E	49	43.9444	127.428	33.2367	FALSE
27E08_AD_VT037220_DBD_TNT_E	49	-46.5354	164.445	59.1257	FALSE
27E08_AD_VT037220_DBD_TNT_E	49	-92.0525	-160.864	37.055	FALSE
27E08_AD_VT037220_DBD_TNT_E	49	-137.06	-150.952	37.2103	FALSE
27E08_AD_VT037220_DBD_TNT_E	50	133.164	133.372	33.5407	FALSE
27E08_AD_VT037220_DBD_TNT_E	50	88.6617	122.015	46.8462	FALSE
27E08_AD_VT037220_DBD_TNT_E	50	43.244	9.03223	48.7585	FALSE
27E08_AD_VT037220_DBD_TNT_E	50	-46.6173	-16.7867	49.1239	FALSE
27E08_AD_VT037220_DBD_TNT_E	50	-92.2659	-173.189	66.378	FALSE
27E08_AD_VT037220_DBD_TNT_E	50	-136.662	168.593	69.183	FALSE
27E08_AD_VT037220_DBD_TNT_E	51	133.463	128.149	35.4545	FALSE
27E08_AD_VT037220_DBD_TNT_E	51	88.6052	84.9231	25.3065	FALSE
27E08_AD_VT037220_DBD_TNT_E	51	43.3201	28.3288	26.5411	FALSE
27E08_AD_VT037220_DBD_TNT_E	51	-46.4539	-41.5522	42.2047	FALSE
27E08_AD_VT037220_DBD_TNT_E	51	-91.331	-48.5664	44.3723	FALSE
27E08_AD_VT037220_DBD_TNT_E	51	-136.155	-120.989	43.1536	FALSE
27E08_AD_VT037220_DBD_TNT_Q	1	133.338	98.946	33.4544	FALSE
27E08_AD_VT037220_DBD_TNT_Q	1	88.1502	29.9888	28.0819	FALSE
27E08_AD_VT037220_DBD_TNT_Q	1	44.0666	-102.818	32.6653	FALSE
27E08_AD_VT037220_DBD_TNT_Q	1	-46.3672	-142.158	50.6661	FALSE
27E08_AD_VT037220_DBD_TNT_Q	1	-90.2025	87.8239	41.0174	FALSE
27E08_AD_VT037220_DBD_TNT_Q	1	-135.721	112.071	54.6475	FALSE
27E08_AD_VT037220_DBD_TNT_Q	2	135.736	159.984	53.2407	FALSE
27E08_AD_VT037220_DBD_TNT_Q	2	91.8543	161.687	48.3132	FALSE
27E08_AD_VT037220_DBD_TNT_Q	2	46.606	114.161	44.0439	FALSE
27E08_AD_VT037220_DBD_TNT_Q	2	-45.3301	-52.9303	50.812	FALSE
27E08_AD_VT037220_DBD_TNT_Q	2	-89.4931	-99.1708	36.6514	FALSE
27E08_AD_VT037220_DBD_TNT_Q	2	-133.786	-135.329	42.1455	FALSE
27E08_AD_VT037220_DBD_TNT_Q	3	134.236	176.157	37.1733	FALSE
27E08_AD_VT037220_DBD_TNT_Q	3	89.1333	-162.758	36.8054	FALSE
27E08_AD_VT037220_DBD_TNT_Q	3	43.473	-126.426	26.0253	FALSE
27E08_AD_VT037220_DBD_TNT_Q	3	-46.8829	-83.263	25.0863	FALSE
27E08_AD_VT037220_DBD_TNT_Q	3	-91.7244	84.9398	26.4312	FALSE
27E08_AD_VT037220_DBD_TNT_Q	3	-136.902	-162.401	39.619	FALSE
27E08_AD_VT037220_DBD_TNT_Q	4	133.793	119.5	30.8042	FALSE
27E08_AD_VT037220_DBD_TNT_Q	4	89.9641	114.239	35.2808	FALSE
27E08_AD_VT037220_DBD_TNT_Q	4	45.0967	43.5829	32.7108	FALSE
27E08_AD_VT037220_DBD_TNT_Q	4	-44.6529	109.428	41.857	FALSE
27E08_AD_VT037220_DBD_TNT_Q	4	-91.1927	171.897	45.8381	FALSE
27E08_AD_VT037220_DBD_TNT_Q	4	-136.132	111.743	32.2889	FALSE
27E08_AD_VT037220_DBD_TNT_Q	5	135.251	133.322	37.3452	FALSE
27E08_AD_VT037220_DBD_TNT_Q	5	91.4489	126.909	48.9434	FALSE
27E08_AD_VT037220_DBD_TNT_Q	5	47.057	84.5375	61.6131	FALSE
27E08_AD_VT037220_DBD_TNT_Q	5	-45.7054	-87.0172	37.0057	FALSE
27E08_AD_VT037220_DBD_TNT_Q	5	-89.817	-107.126	48.6778	FALSE
27E08_AD_VT037220_DBD_TNT_Q	5	-135.198	-149.941	52.0752	FALSE
27E08_AD_VT037220_DBD_TNT_Q	6	133.943	101.142	25.3827	FALSE
27E08_AD_VT037220_DBD_TNT_Q	6	88.2919	44.5249	34.1318	FALSE
27E08_AD_VT037220_DBD_TNT_Q	6	46.6169	93.4141	33.8439	FALSE
27E08_AD_VT037220_DBD_TNT_Q	6	-44.6725	157.042	38.8958	FALSE
27E08_AD_VT037220_DBD_TNT_Q	6	-90.8232	135.778	34.769	FALSE
27E08_AD_VT037220_DBD_TNT_Q	6	-136.156	131.75	50.9282	FALSE
27E08_AD_VT037220_DBD_TNT_Q	7	134.383	152.219	43.2332	FALSE
27E08_AD_VT037220_DBD_TNT_Q	7	89.614	146.642	48.5386	FALSE
27E08_AD_VT037220_DBD_TNT_Q	7	44.3973	96.084	41.5319	FALSE
27E08_AD_VT037220_DBD_TNT_Q	7	-45.8649	-33.4252	23.2383	FALSE
27E08_AD_VT037220_DBD_TNT_Q	7	-91.3763	-125.87	34.4058	FALSE
27E08_AD_VT037220_DBD_TNT_Q	7	-135.84	-117.011	34.7936	FALSE
27E08_AD_VT037220_DBD_TNT_Q	8	133.701	123.877	45.2786	FALSE
27E08_AD_VT037220_DBD_TNT_Q	8	89.0178	138.554	40.7231	FALSE
27E08_AD_VT037220_DBD_TNT_Q	8	44.0207	95.8789	24.4079	FALSE
27E08_AD_VT037220_DBD_TNT_Q	8	-46.3122	-61.7229	78.0388	FALSE
27E08_AD_VT037220_DBD_TNT_Q	8	-91.4808	-129.978	40.2969	FALSE
27E08_AD_VT037220_DBD_TNT_Q	8	-136.157	-148.451	75.4166	FALSE
27E08_AD_VT037220_DBD_TNT_Q	9	136.808	150.254	37.5848	FALSE
27E08_AD_VT037220_DBD_TNT_Q	9	91.9112	137.947	32.8036	FALSE
27E08_AD_VT037220_DBD_TNT_Q	9	47.0257	126.109	40.392	FALSE
27E08_AD_VT037220_DBD_TNT_Q	9	-45.4815	-89.5526	58.4019	FALSE
27E08_AD_VT037220_DBD_TNT_Q	9	-89.765	-115.613	71.2125	FALSE
27E08_AD_VT037220_DBD_TNT_Q	9	-135.486	170.79	57.2389	FALSE
27E08_AD_VT037220_DBD_TNT_Q	10	133.669	124.917	37.452	FALSE
27E08_AD_VT037220_DBD_TNT_Q	10	91.5934	-13.3832	37.5354	FALSE
27E08_AD_VT037220_DBD_TNT_Q	10	45.9948	56.3236	74.3541	FALSE
27E08_AD_VT037220_DBD_TNT_Q	10	-46.9273	-95.6398	54.6976	FALSE
27E08_AD_VT037220_DBD_TNT_Q	10	-90.5755	111.838	31.5744	FALSE
27E08_AD_VT037220_DBD_TNT_Q	10	-136.587	148.464	46.2272	FALSE
27E08_AD_VT037220_DBD_TNT_Q	11	134.792	170.592	51.271	FALSE
27E08_AD_VT037220_DBD_TNT_Q	11	91.3807	120.207	49.7873	FALSE
27E08_AD_VT037220_DBD_TNT_Q	11	46.5521	115.393	29.9117	FALSE
27E08_AD_VT037220_DBD_TNT_Q	11	-45.1059	-72.592	50.1897	FALSE
27E08_AD_VT037220_DBD_TNT_Q	11	-91.2724	-116.724	36.8108	FALSE
27E08_AD_VT037220_DBD_TNT_Q	11	-134.653	-133.475	37.9801	FALSE
27E08_AD_VT037220_DBD_TNT_Q	12	134.075	163.737	43.2728	FALSE
27E08_AD_VT037220_DBD_TNT_Q	12	88.362	98.5214	32.8698	FALSE
27E08_AD_VT037220_DBD_TNT_Q	12	43.5874	65.2195	36.821	FALSE
27E08_AD_VT037220_DBD_TNT_Q	12	-46.5953	-34.7583	60.1343	FALSE
27E08_AD_VT037220_DBD_TNT_Q	12	-92.0014	-81.449	101.196	FALSE
27E08_AD_VT037220_DBD_TNT_Q	12	-136.787	-150.442	92.7611	FALSE
27E08_AD_VT037220_DBD_TNT_Q	13	133.318	128.989	31.8886	FALSE
27E08_AD_VT037220_DBD_TNT_Q	13	88.4412	101.508	35.04	FALSE
27E08_AD_VT037220_DBD_TNT_Q	13	43.8527	83.6061	40.6778	FALSE
27E08_AD_VT037220_DBD_TNT_Q	13	-46.435	157.418	40.3471	FALSE
27E08_AD_VT037220_DBD_TNT_Q	13	-91.8668	-170.767	42.8827	FALSE
27E08_AD_VT037220_DBD_TNT_Q	13	-136.784	145.585	46.0671	FALSE
27E08_AD_VT037220_DBD_TNT_Q	14	133.679	122.234	46.8823	FALSE
27E08_AD_VT037220_DBD_TNT_Q	14	88.5751	76.8953	30.0042	FALSE
27E08_AD_VT037220_DBD_TNT_Q	14	43.7752	65.4544	34.5187	FALSE
27E08_AD_VT037220_DBD_TNT_Q	14	-47.2583	-112.507	55.3654	FALSE
27E08_AD_VT037220_DBD_TNT_Q	14	-92.2075	-170.142	37.8963	FALSE
27E08_AD_VT037220_DBD_TNT_Q	14	-136.54	-149.067	34.8853	FALSE
27E08_AD_VT037220_DBD_TNT_Q	15	135.113	144.116	43.9139	FALSE
27E08_AD_VT037220_DBD_TNT_Q	15	91.6232	128.258	49.9846	FALSE
27E08_AD_VT037220_DBD_TNT_Q	15	46.0728	111.125	69.1527	FALSE
27E08_AD_VT037220_DBD_TNT_Q	15	-45.0773	14.7671	63.1416	FALSE
27E08_AD_VT037220_DBD_TNT_Q	15	-91.2309	-142.806	55.1821	FALSE
27E08_AD_VT037220_DBD_TNT_Q	15	-135.341	-150.711	35.2083	FALSE
27E08_AD_VT037220_DBD_TNT_Q	16	135.78	165.067	54.2426	FALSE
27E08_AD_VT037220_DBD_TNT_Q	16	90.1151	96.0002	42.7718	FALSE
27E08_AD_VT037220_DBD_TNT_Q	16	46.3	64.8171	51.2777	FALSE
27E08_AD_VT037220_DBD_TNT_Q	16	-45.1996	-91.5272	49.4789	FALSE
27E08_AD_VT037220_DBD_TNT_Q	16	-89.7832	-82.7202	44.716	FALSE
27E08_AD_VT037220_DBD_TNT_Q	16	-134.809	-111.114	53.4316	FALSE
27E08_AD_VT037220_DBD_TNT_Q	17	135.867	-179.889	47.4454	FALSE
27E08_AD_VT037220_DBD_TNT_Q	17	90.556	-139.306	70.3541	FALSE
27E08_AD_VT037220_DBD_TNT_Q	17	45.657	112.125	58.71	FALSE
27E08_AD_VT037220_DBD_TNT_Q	17	-45.7061	-69.1275	47.5484	FALSE
27E08_AD_VT037220_DBD_TNT_Q	17	-90.3596	-134.604	59.7678	FALSE
27E08_AD_VT037220_DBD_TNT_Q	17	-135.553	-176.336	50.2604	FALSE
27E08_AD_VT037220_DBD_TNT_Q	18	133.488	145.288	33.3781	FALSE
27E08_AD_VT037220_DBD_TNT_Q	18	88.1868	86.6788	29.9762	FALSE
27E08_AD_VT037220_DBD_TNT_Q	18	43.3323	78.6755	57.9147	FALSE
27E08_AD_VT037220_DBD_TNT_Q	18	-46.9258	-98.5831	37.1242	FALSE
27E08_AD_VT037220_DBD_TNT_Q	18	-92.0499	-140.556	60.3558	FALSE
27E08_AD_VT037220_DBD_TNT_Q	18	-136.834	148.23	90.3429	FALSE
27E08_AD_VT037220_DBD_TNT_Q	19	133.937	120.563	40.8096	FALSE
27E08_AD_VT037220_DBD_TNT_Q	19	88.918	92.0429	29.2486	FALSE
27E08_AD_VT037220_DBD_TNT_Q	19	43.7669	41.84	49.3947	FALSE
27E08_AD_VT037220_DBD_TNT_Q	19	-46.4841	-20.7149	33.6538	FALSE
27E08_AD_VT037220_DBD_TNT_Q	19	-91.4522	-115.784	32.8815	FALSE
27E08_AD_VT037220_DBD_TNT_Q	19	-135.97	-150.244	58.1652	FALSE
27E08_AD_VT037220_DBD_TNT_Q	20	133.904	145.769	38.6693	FALSE
27E08_AD_VT037220_DBD_TNT_Q	20	88.685	81.2775	41.7453	FALSE
27E08_AD_VT037220_DBD_TNT_Q	20	44.0452	57.2692	26.7117	FALSE
27E08_AD_VT037220_DBD_TNT_Q	20	-45.5635	-9.11704	42.7482	FALSE
27E08_AD_VT037220_DBD_TNT_Q	20	-91.6232	-97.8095	27.7063	FALSE
27E08_AD_VT037220_DBD_TNT_Q	20	-136.175	-129.401	31.227	FALSE
27E08_AD_VT037220_DBD_TNT_Q	21	135.021	169.07	61.54	FALSE
27E08_AD_VT037220_DBD_TNT_Q	21	90.0422	155.977	64.6294	FALSE
27E08_AD_VT037220_DBD_TNT_Q	21	46.3886	62.7213	42.8667	FALSE
27E08_AD_VT037220_DBD_TNT_Q	21	-45.9916	-95.5231	51.6651	FALSE
27E08_AD_VT037220_DBD_TNT_Q	21	-92.1466	-123.295	47.7843	FALSE
27E08_AD_VT037220_DBD_TNT_Q	21	-135.549	-168.358	50.2103	FALSE
27E08_AD_VT037220_DBD_TNT_Q	22	134.961	116.288	43.6521	FALSE
27E08_AD_VT037220_DBD_TNT_Q	22	89.9929	153.262	57.5739	FALSE
27E08_AD_VT037220_DBD_TNT_Q	22	46.7844	70.0954	62.8793	FALSE
27E08_AD_VT037220_DBD_TNT_Q	22	-43.5339	-106.016	58.554	FALSE
27E08_AD_VT037220_DBD_TNT_Q	22	-90.0851	-141.135	49.9276	FALSE
27E08_AD_VT037220_DBD_TNT_Q	22	-133.487	136.278	64.991	FALSE
27E08_AD_VT037220_DBD_TNT_Q	23	135.308	136.528	32.4653	FALSE
27E08_AD_VT037220_DBD_TNT_Q	23	91.467	147.894	32.0272	FALSE
27E08_AD_VT037220_DBD_TNT_Q	23	46.6268	-94.9565	28.456	FALSE
27E08_AD_VT037220_DBD_TNT_Q	23	-46.5716	-108.749	37.9442	FALSE
27E08_AD_VT037220_DBD_TNT_Q	23	-90.2691	-114.198	30.9564	FALSE
27E08_AD_VT037220_DBD_TNT_Q	23	-133.457	-128.517	30.0023	FALSE
27E08_AD_VT037220_DBD_TNT_Q	24	133.224	131.817	49.1135	FALSE
27E08_AD_VT037220_DBD_TNT_Q	24	88.3154	103.293	57.9909	FALSE
27E08_AD_VT037220_DBD_TNT_Q	24	43.842	84.0559	96.9466	FALSE
27E08_AD_VT037220_DBD_TNT_Q	24	-47.4512	-101.265	24.2865	FALSE
27E08_AD_VT037220_DBD_TNT_Q	24	-92.0181	-125.734	32.1924	FALSE
27E08_AD_VT037220_DBD_TNT_Q	24	-136.503	-130.489	59.9702	FALSE
27E08_AD_VT037220_DBD_TNT_Q	25	133.343	132.767	40.0797	FALSE
27E08_AD_VT037220_DBD_TNT_Q	25	88.5324	93.2801	34.9208	FALSE
27E08_AD_VT037220_DBD_TNT_Q	25	44.0154	61.3671	18.1461	FALSE
27E08_AD_VT037220_DBD_TNT_Q	25	-46.248	-12.612	28.0732	FALSE
27E08_AD_VT037220_DBD_TNT_Q	25	-91.455	-124.027	25.8736	FALSE
27E08_AD_VT037220_DBD_TNT_Q	25	-136.561	-134.678	26.3966	FALSE
27E08_AD_VT037220_DBD_TNT_Q	26	133.555	151.104	41.2269	FALSE
27E08_AD_VT037220_DBD_TNT_Q	26	88.6978	92.209	53.8981	FALSE
27E08_AD_VT037220_DBD_TNT_Q	26	43.928	76.0526	57.739	FALSE
27E08_AD_VT037220_DBD_TNT_Q	26	-47.0365	-151.877	58.7847	FALSE
27E08_AD_VT037220_DBD_TNT_Q	26	-91.725	-118.494	34.3211	FALSE
27E08_AD_VT037220_DBD_TNT_Q	26	-136.88	-172.265	54.4418	FALSE
27E08_AD_VT037220_DBD_TNT_Q	27	134.07	-179.292	78.0853	FALSE
27E08_AD_VT037220_DBD_TNT_Q	27	90.6103	-14.6747	35.5898	FALSE
27E08_AD_VT037220_DBD_TNT_Q	27	45.2359	-126.748	41.6775	FALSE
27E08_AD_VT037220_DBD_TNT_Q	27	-46.7625	-115.448	45.4507	FALSE
27E08_AD_VT037220_DBD_TNT_Q	27	-91.3616	-173.367	35.3165	FALSE
27E08_AD_VT037220_DBD_TNT_Q	27	-136.345	150.464	37.2173	FALSE
27E08_AD_VT037220_DBD_TNT_Q	28	135.287	133.666	36.8878	FALSE
27E08_AD_VT037220_DBD_TNT_Q	28	91.0514	120.007	37.9045	FALSE
27E08_AD_VT037220_DBD_TNT_Q	28	46.8013	64.099	46.0484	FALSE
27E08_AD_VT037220_DBD_TNT_Q	28	-46.335	-101.387	34.9079	FALSE
27E08_AD_VT037220_DBD_TNT_Q	28	-89.527	-106.921	41.6943	FALSE
27E08_AD_VT037220_DBD_TNT_Q	28	-134.278	-139.838	28.5665	FALSE
27E08_AD_VT037220_DBD_TNT_Q	29	133.2	44.2513	28.3921	FALSE
27E08_AD_VT037220_DBD_TNT_Q	29	88.2198	54.6767	21.1387	FALSE
27E08_AD_VT037220_DBD_TNT_Q	29	45.918	61.6858	32.5345	FALSE
27E08_AD_VT037220_DBD_TNT_Q	29	-45.3963	157.22	58.094	FALSE
27E08_AD_VT037220_DBD_TNT_Q	29	-91.2685	-179.795	56.377	FALSE
27E08_AD_VT037220_DBD_TNT_Q	29	-136.645	162.21	37.8991	FALSE
27E08_AD_VT037220_DBD_TNT_Q	30	133.713	114.11	41.6866	FALSE
27E08_AD_VT037220_DBD_TNT_Q	30	88.801	100.173	45.2595	FALSE
27E08_AD_VT037220_DBD_TNT_Q	30	43.7426	146.085	63.6468	FALSE
27E08_AD_VT037220_DBD_TNT_Q	30	-47.2557	-97.5899	38.9019	FALSE
27E08_AD_VT037220_DBD_TNT_Q	30	-92.1692	-151.311	28.6974	FALSE
27E08_AD_VT037220_DBD_TNT_Q	30	-136.71	-135.638	28.0998	FALSE
27E08_AD_VT037220_DBD_TNT_Q	31	133.372	124.75	30.9889	FALSE
27E08_AD_VT037220_DBD_TNT_Q	31	88.4029	87.3259	39.106	FALSE
27E08_AD_VT037220_DBD_TNT_Q	31	43.6953	48.3276	33.5101	FALSE
27E08_AD_VT037220_DBD_TNT_Q	31	-46.9735	-69.4761	34.2627	FALSE
27E08_AD_VT037220_DBD_TNT_Q	31	-92.1654	-105.841	19.5777	FALSE
27E08_AD_VT037220_DBD_TNT_Q	31	-137.173	-169.301	39.4312	FALSE
27E08_AD_VT037220_DBD_TNT_Q	32	133.728	151.547	31.6889	FALSE
27E08_AD_VT037220_DBD_TNT_Q	32	89.114	121.907	48.2166	FALSE
27E08_AD_VT037220_DBD_TNT_Q	32	44.2142	81.6767	51.2271	FALSE
27E08_AD_VT037220_DBD_TNT_Q	32	-46.5146	-69.9299	33.4803	FALSE
27E08_AD_VT037220_DBD_TNT_Q	32	-91.7724	-87.1279	42.6366	FALSE
27E08_AD_VT037220_DBD_TNT_Q	32	-136.235	-126.385	38.9703	FALSE
27E08_AD_VT037220_DBD_TNT_Q	33	133.105	81.8526	41.5913	FALSE
27E08_AD_VT037220_DBD_TNT_Q	33	92.108	121.203	37.4194	FALSE
27E08_AD_VT037220_DBD_TNT_Q	33	47.1353	111.128	32.5076	FALSE
27E08_AD_VT037220_DBD_TNT_Q	33	-46.5909	-97.0666	41.6458	FALSE
27E08_AD_VT037220_DBD_TNT_Q	33	-91.3224	-148.502	58.3409	FALSE
27E08_AD_VT037220_DBD_TNT_Q	33	-136.224	179.488	47.1237	FALSE
27E08_AD_VT037220_DBD_TNT_Q	34	135.208	136.555	49.6409	FALSE
27E08_AD_VT037220_DBD_TNT_Q	34	91.326	97.0853	47.1434	FALSE
27E08_AD_VT037220_DBD_TNT_Q	34	45.359	27.2784	60.9755	FALSE
27E08_AD_VT037220_DBD_TNT_Q	34	-44.7385	16.912	65.97	FALSE
27E08_AD_VT037220_DBD_TNT_Q	34	-90.9659	-146.02	73.6876	FALSE
27E08_AD_VT037220_DBD_TNT_Q	34	-135.791	163.762	51.1183	FALSE
27E08_AD_VT037220_DBD_TNT_Q	35	135.706	-79.5355	63.1677	FALSE
27E08_AD_VT037220_DBD_TNT_Q	35	89.941	-58.7381	30.4506	FALSE
27E08_AD_VT037220_DBD_TNT_Q	35	43.3576	-47.3544	30.4903	FALSE
27E08_AD_VT037220_DBD_TNT_Q	35	-42.749	40.7842	31.4543	FALSE
27E08_AD_VT037220_DBD_TNT_Q	35	-90.4258	157.091	39.8283	FALSE
27E08_AD_VT037220_DBD_TNT_Q	35	-136.76	-114.46	49.4546	FALSE
27E08_AD_VT037220_DBD_TNT_Q	36	136.543	-152.497	41.3015	FALSE
27E08_AD_VT037220_DBD_TNT_Q	36	91.3937	147.59	37.6923	FALSE
27E08_AD_VT037220_DBD_TNT_Q	36	46.9073	128.451	35.6584	FALSE
27E08_AD_VT037220_DBD_TNT_Q	36	-44.1284	-159.937	50.7431	FALSE
27E08_AD_VT037220_DBD_TNT_Q	36	-89.7217	-105.302	34.6445	FALSE
27E08_AD_VT037220_DBD_TNT_Q	36	-134.638	-144.503	37.1797	FALSE
27E08_AD_VT037220_DBD_TNT_Q	37	133.948	134.254	65.2618	FALSE
27E08_AD_VT037220_DBD_TNT_Q	37	88.9668	102.653	92.4345	FALSE
27E08_AD_VT037220_DBD_TNT_Q	37	44.4058	30.8353	47.3652	FALSE
27E08_AD_VT037220_DBD_TNT_Q	37	-46.9474	-72.4598	31.3792	FALSE
27E08_AD_VT037220_DBD_TNT_Q	37	-91.0412	-103.879	26.7561	FALSE
27E08_AD_VT037220_DBD_TNT_Q	37	-136.119	-122.984	31.8255	FALSE
27E08_AD_VT037220_DBD_TNT_Q	38	133.649	136.987	39.0753	FALSE
27E08_AD_VT037220_DBD_TNT_Q	38	89.3207	144.9	36.1824	FALSE
27E08_AD_VT037220_DBD_TNT_Q	38	44.25	85.5345	27.0882	FALSE
27E08_AD_VT037220_DBD_TNT_Q	38	-46.4274	-52.9169	75.4487	FALSE
27E08_AD_VT037220_DBD_TNT_Q	38	-92.3798	-115.283	28.3094	FALSE
27E08_AD_VT037220_DBD_TNT_Q	38	-136.64	-152.874	33.4848	FALSE
27E08_AD_VT037220_DBD_TNT_Q	40	133.921	135.388	37.5125	FALSE
27E08_AD_VT037220_DBD_TNT_Q	40	88.9025	121.001	29.9381	FALSE
27E08_AD_VT037220_DBD_TNT_Q	40	44.5635	98.5658	56.9413	FALSE
27E08_AD_VT037220_DBD_TNT_Q	40	-46.6845	-169.498	33.8291	FALSE
27E08_AD_VT037220_DBD_TNT_Q	40	-92.1709	-127.75	33.0759	FALSE
27E08_AD_VT037220_DBD_TNT_Q	40	-137.64	130.091	38.5615	FALSE
27E08_AD_VT037220_DBD_TNT_Q	41	133.578	-155.758	50.5002	FALSE
27E08_AD_VT037220_DBD_TNT_Q	41	88.779	-174.412	59.5995	FALSE
27E08_AD_VT037220_DBD_TNT_Q	41	44.1843	-171.584	56.4016	FALSE
27E08_AD_VT037220_DBD_TNT_Q	41	-47.1117	-121.811	62.4645	FALSE
27E08_AD_VT037220_DBD_TNT_Q	41	-91.3779	-114.507	47.4229	FALSE
27E08_AD_VT037220_DBD_TNT_Q	41	-135.899	-109.258	38.0479	FALSE
27E08_AD_VT037220_DBD_TNT_Q	42	135.206	178.856	49.5512	FALSE
27E08_AD_VT037220_DBD_TNT_Q	42	91.2867	-163.992	38.8373	FALSE
27E08_AD_VT037220_DBD_TNT_Q	42	46.036	131.887	59.5522	FALSE
27E08_AD_VT037220_DBD_TNT_Q	42	-45.1987	-134.72	22.6574	FALSE
27E08_AD_VT037220_DBD_TNT_Q	42	-90.9836	-133.996	33.0449	FALSE
27E08_AD_VT037220_DBD_TNT_Q	42	-134.888	-138.347	28.9563	FALSE
27E08_AD_VT037220_DBD_TNT_Q	43	134.321	92.4851	99.282	FALSE
27E08_AD_VT037220_DBD_TNT_Q	43	89.1986	127.697	52.121	FALSE
27E08_AD_VT037220_DBD_TNT_Q	43	45.6533	-81.6602	74.6242	FALSE
27E08_AD_VT037220_DBD_TNT_Q	43	-44.3292	-45.5404	104.547	FALSE
27E08_AD_VT037220_DBD_TNT_Q	43	-88.7602	-9.50165	71.3196	FALSE
27E08_AD_VT037220_DBD_TNT_Q	43	-134.911	-76.1816	56.8528	FALSE
27E08_AD_VT037220_DBD_TNT_Q	44	137.073	-113.363	39.1267	FALSE
27E08_AD_VT037220_DBD_TNT_Q	44	91.4612	-131.036	30.8697	FALSE
27E08_AD_VT037220_DBD_TNT_Q	44	45.6535	-114.927	71.2429	FALSE
27E08_AD_VT037220_DBD_TNT_Q	44	-45.2635	-126.533	26.1878	FALSE
27E08_AD_VT037220_DBD_TNT_Q	44	-91.0211	-87.6594	30.6687	FALSE
27E08_AD_VT037220_DBD_TNT_Q	44	-134.5	-70.657	54.1318	FALSE
27E08_AD_VT037220_DBD_TNT_Q	45	136.507	-142.031	85.5052	FALSE
27E08_AD_VT037220_DBD_TNT_Q	45	91.6858	-133.889	74.9666	FALSE
27E08_AD_VT037220_DBD_TNT_Q	45	46.4338	-130.274	59.8664	FALSE
27E08_AD_VT037220_DBD_TNT_Q	45	-44.0221	14.1317	95.3265	FALSE
27E08_AD_VT037220_DBD_TNT_Q	45	-88.3938	47.147	81.3987	FALSE
27E08_AD_VT037220_DBD_TNT_Q	45	-133.417	-78.5071	55.9037	FALSE
27E08_AD_VT037220_DBD_TNT_Q	46	133.989	173.273	59.6555	FALSE
27E08_AD_VT037220_DBD_TNT_Q	46	89.0167	-127.115	45.2267	FALSE
27E08_AD_VT037220_DBD_TNT_Q	46	44.3502	112.127	40.5255	FALSE
27E08_AD_VT037220_DBD_TNT_Q	46	-45.9385	82.8209	35.739	FALSE
27E08_AD_VT037220_DBD_TNT_Q	46	-92.1256	-134.469	29.8658	FALSE
27E08_AD_VT037220_DBD_TNT_Q	46	-136.469	-133.619	39.9245	FALSE
27E08_AD_VT037220_DBD_TNT_Q	47	133.083	127.927	37.0483	FALSE
27E08_AD_VT037220_DBD_TNT_Q	47	88.6481	73.4563	31.5216	FALSE
27E08_AD_VT037220_DBD_TNT_Q	47	43.5276	-14.4244	45.9525	FALSE
27E08_AD_VT037220_DBD_TNT_Q	47	-46.7693	-68.1753	50.3124	FALSE
27E08_AD_VT037220_DBD_TNT_Q	47	-91.724	-128.95	39.4904	FALSE
27E08_AD_VT037220_DBD_TNT_Q	47	-136.376	-124.807	41.2472	FALSE
27E08_AD_VT037220_DBD_TNT_Q	48	134.088	132.907	23.7292	FALSE
27E08_AD_VT037220_DBD_TNT_Q	48	88.9944	126.155	28.1604	FALSE
27E08_AD_VT037220_DBD_TNT_Q	48	44.2137	127.628	32.3323	FALSE
27E08_AD_VT037220_DBD_TNT_Q	48	-46.3104	146.242	36.39	FALSE
27E08_AD_VT037220_DBD_TNT_Q	48	-92.0802	-145.189	26.9832	FALSE
27E08_AD_VT037220_DBD_TNT_Q	48	-136.368	-139	34.7242	FALSE
27E08_AD_VT037220_DBD_TNT_Q	49	133.375	103.991	30.2538	FALSE
27E08_AD_VT037220_DBD_TNT_Q	49	88.8992	110.181	28.6334	FALSE
27E08_AD_VT037220_DBD_TNT_Q	49	44.1482	86.3832	35.6848	FALSE
27E08_AD_VT037220_DBD_TNT_Q	49	-46.2484	-134.708	56.5477	FALSE
27E08_AD_VT037220_DBD_TNT_Q	49	-92.2214	32.1334	34.6542	FALSE
27E08_AD_VT037220_DBD_TNT_Q	49	-137.314	-133.78	64.3162	FALSE
57C10_AD_VT037220_DBD_TNT_E_rep1	1	126.483	162.772	53.1519	FALSE
57C10_AD_VT037220_DBD_TNT_E_rep1	1	80.1385	150.583	43.3874	FALSE
57C10_AD_VT037220_DBD_TNT_E_rep1	1	35.4215	57.271	60.9915	FALSE
57C10_AD_VT037220_DBD_TNT_E_rep1	1	-49.9418	-80.2737	53.8215	FALSE
57C10_AD_VT037220_DBD_TNT_E_rep1	1	-96.4035	-66.3181	65.5614	FALSE
57C10_AD_VT037220_DBD_TNT_E_rep1	1	-141.692	-169.288	50.1342	FALSE
57C10_AD_VT037220_DBD_TNT_E_rep1	2	128.577	135.794	51.2058	TRUE
57C10_AD_VT037220_DBD_TNT_E_rep1	2	80.8015	116.329	37.2074	TRUE
57C10_AD_VT037220_DBD_TNT_E_rep1	2	34.8956	101.005	59.365	TRUE
57C10_AD_VT037220_DBD_TNT_E_rep1	2	-50.3573	-84.9285	84.2938	TRUE
57C10_AD_VT037220_DBD_TNT_E_rep1	2	-95.7585	-117.387	73.0542	TRUE
57C10_AD_VT037220_DBD_TNT_E_rep1	2	-140.631	141.371	53.2436	TRUE
57C10_AD_VT037220_DBD_TNT_E_rep1	3	126.742	123.973	58.474	FALSE
57C10_AD_VT037220_DBD_TNT_E_rep1	3	81.0354	179.751	78.0388	FALSE
57C10_AD_VT037220_DBD_TNT_E_rep1	3	34.1249	-46.0061	101.666	FALSE
57C10_AD_VT037220_DBD_TNT_E_rep1	3	-50.7741	-134.047	63.0246	FALSE
57C10_AD_VT037220_DBD_TNT_E_rep1	3	-97.7654	-123.722	46.5173	FALSE
57C10_AD_VT037220_DBD_TNT_E_rep1	3	-143.876	-143.885	49.2734	FALSE
57C10_AD_VT037220_DBD_TNT_E_rep1	4	126.553	166.411	54.8357	FALSE
57C10_AD_VT037220_DBD_TNT_E_rep1	4	78.8417	83.6516	70.7624	FALSE
57C10_AD_VT037220_DBD_TNT_E_rep1	4	34.1253	-143.919	87.2173	FALSE
57C10_AD_VT037220_DBD_TNT_E_rep1	4	-51.5873	-98.7801	38.5013	FALSE
57C10_AD_VT037220_DBD_TNT_E_rep1	4	-96.3363	-107.448	63.2555	FALSE
57C10_AD_VT037220_DBD_TNT_E_rep1	4	-142.424	-146.276	71.3203	FALSE
57C10_AD_VT037220_DBD_TNT_E_rep1	5	127.543	152.7	54.8881	FALSE
57C10_AD_VT037220_DBD_TNT_E_rep1	5	81.3501	89.1648	70.7309	FALSE
57C10_AD_VT037220_DBD_TNT_E_rep1	5	36.7302	95.5771	61.9001	FALSE
57C10_AD_VT037220_DBD_TNT_E_rep1	5	-49.745	9.01984	92.1192	FALSE
57C10_AD_VT037220_DBD_TNT_E_rep1	5	-95.8085	-123.174	56.645	FALSE
57C10_AD_VT037220_DBD_TNT_E_rep1	5	-140.94	-126	51.1695	FALSE
57C10_AD_VT037220_DBD_TNT_E_rep1	6	127.735	156.201	46.9263	FALSE
57C10_AD_VT037220_DBD_TNT_E_rep1	6	82.2305	93.9663	45.2141	FALSE
57C10_AD_VT037220_DBD_TNT_E_rep1	6	34.9416	70.9735	35.5928	FALSE
57C10_AD_VT037220_DBD_TNT_E_rep1	6	-50.528	-57.1708	32.1144	FALSE
57C10_AD_VT037220_DBD_TNT_E_rep1	6	-96.4114	-122.249	37.1737	FALSE
57C10_AD_VT037220_DBD_TNT_E_rep1	6	-140.756	-173.354	43.5556	FALSE
57C10_AD_VT037220_DBD_TNT_E_rep1	7	128.264	136.165	65.4519	FALSE
57C10_AD_VT037220_DBD_TNT_E_rep1	7	81.5989	97.8366	77.8856	FALSE
57C10_AD_VT037220_DBD_TNT_E_rep1	7	36.6822	-164.929	89.9433	FALSE
57C10_AD_VT037220_DBD_TNT_E_rep1	7	-50.1069	-152.592	62.0399	FALSE
57C10_AD_VT037220_DBD_TNT_E_rep1	7	-95.322	-92.4986	81.383	FALSE
57C10_AD_VT037220_DBD_TNT_E_rep1	7	-140.041	-173.723	56.9449	FALSE
57C10_AD_VT037220_DBD_TNT_E_rep1	8	128.723	173.819	52.6684	TRUE
57C10_AD_VT037220_DBD_TNT_E_rep1	8	79.743	119.211	33.9051	TRUE
57C10_AD_VT037220_DBD_TNT_E_rep1	8	33.4449	134.042	43.9812	TRUE
57C10_AD_VT037220_DBD_TNT_E_rep1	8	-49.0592	-47.9987	49.0079	TRUE
57C10_AD_VT037220_DBD_TNT_E_rep1	8	-94.3928	-116.231	50.9149	TRUE
57C10_AD_VT037220_DBD_TNT_E_rep1	8	-141.078	-130.907	62.8296	TRUE
57C10_AD_VT037220_DBD_TNT_E_rep1	9	126.942	140.642	44.8646	FALSE
57C10_AD_VT037220_DBD_TNT_E_rep1	9	79.8095	107.011	49.923	FALSE
57C10_AD_VT037220_DBD_TNT_E_rep1	9	34.2355	93.4476	38.611	FALSE
57C10_AD_VT037220_DBD_TNT_E_rep1	9	-49.1981	-136.588	61.3292	FALSE
57C10_AD_VT037220_DBD_TNT_E_rep1	9	-97.4466	-162.106	51.572	FALSE
57C10_AD_VT037220_DBD_TNT_E_rep1	9	-140.476	-158.368	46.4536	FALSE
57C10_AD_VT037220_DBD_TNT_E_rep1	10	125.605	-141.119	65.2845	FALSE
57C10_AD_VT037220_DBD_TNT_E_rep1	10	81.4459	148.062	61.1543	FALSE
57C10_AD_VT037220_DBD_TNT_E_rep1	10	38.5067	74.4426	51.5707	FALSE
57C10_AD_VT037220_DBD_TNT_E_rep1	10	-51.8238	-8.18453	49.7028	FALSE
57C10_AD_VT037220_DBD_TNT_E_rep1	10	-97.6515	-89.9534	48.9463	FALSE
57C10_AD_VT037220_DBD_TNT_E_rep1	10	-143.215	-72.0147	99.1625	FALSE
57C10_AD_VT037220_DBD_TNT_E_rep1	11	126.043	83.0313	69.518	FALSE
57C10_AD_VT037220_DBD_TNT_E_rep1	11	79.4656	98.8859	59.6	FALSE
57C10_AD_VT037220_DBD_TNT_E_rep1	11	33.8087	82.1268	65.6277	FALSE
57C10_AD_VT037220_DBD_TNT_E_rep1	11	-51.0643	152.416	89.9392	FALSE
57C10_AD_VT037220_DBD_TNT_E_rep1	11	-95.417	-137.48	52.5807	FALSE
57C10_AD_VT037220_DBD_TNT_E_rep1	11	-141.281	-168.617	58.1888	FALSE
57C10_AD_VT037220_DBD_TNT_E_rep1	12	126.614	170.846	90.8364	FALSE
57C10_AD_VT037220_DBD_TNT_E_rep1	12	82.1126	128.599	59.3625	FALSE
57C10_AD_VT037220_DBD_TNT_E_rep1	12	33.864	151.435	76.123	FALSE
57C10_AD_VT037220_DBD_TNT_E_rep1	12	-49.4628	-113.423	63.3663	FALSE
57C10_AD_VT037220_DBD_TNT_E_rep1	12	-95.8959	-135.589	71.8739	FALSE
57C10_AD_VT037220_DBD_TNT_E_rep1	12	-139.906	168.603	42.3746	FALSE
57C10_AD_VT037220_DBD_TNT_E_rep1	13	126.397	146.686	44.7588	FALSE
57C10_AD_VT037220_DBD_TNT_E_rep1	13	80.9901	133.018	46.8231	FALSE
57C10_AD_VT037220_DBD_TNT_E_rep1	13	34.4059	103.654	32.2814	FALSE
57C10_AD_VT037220_DBD_TNT_E_rep1	13	-52.3899	-54.8337	44.0422	FALSE
57C10_AD_VT037220_DBD_TNT_E_rep1	13	-96.1615	-140.725	45.6139	FALSE
57C10_AD_VT037220_DBD_TNT_E_rep1	13	-140.701	163.986	48.0374	FALSE
57C10_AD_VT037220_DBD_TNT_E_rep1	14	127.903	133.427	69.1678	FALSE
57C10_AD_VT037220_DBD_TNT_E_rep1	14	82.3195	139.503	83.864	FALSE
57C10_AD_VT037220_DBD_TNT_E_rep1	14	36.0028	52.738	39.8876	FALSE
57C10_AD_VT037220_DBD_TNT_E_rep1	14	-49.6944	-111.715	47.5873	FALSE
57C10_AD_VT037220_DBD_TNT_E_rep1	14	-94.5643	-147.92	56.3104	FALSE
57C10_AD_VT037220_DBD_TNT_E_rep1	14	-139.872	179.986	41.6011	FALSE
57C10_AD_VT037220_DBD_TNT_E_rep1	15	128.204	151.03	53.7012	FALSE
57C10_AD_VT037220_DBD_TNT_E_rep1	15	85.175	91.1846	56.8007	FALSE
57C10_AD_VT037220_DBD_TNT_E_rep1	15	35.609	112.222	47.1037	FALSE
57C10_AD_VT037220_DBD_TNT_E_rep1	15	-53.577	154.402	61.3479	FALSE
57C10_AD_VT037220_DBD_TNT_E_rep1	15	-94.9741	-144.166	50.9083	FALSE
57C10_AD_VT037220_DBD_TNT_E_rep1	15	-140.173	166.968	57.4217	FALSE
57C10_AD_VT037220_DBD_TNT_E_rep1	16	128.006	174.202	59.1695	TRUE
57C10_AD_VT037220_DBD_TNT_E_rep1	16	83.4321	-162.516	95.2912	TRUE
57C10_AD_VT037220_DBD_TNT_E_rep1	16	35.7496	115.498	52.8629	TRUE
57C10_AD_VT037220_DBD_TNT_E_rep1	16	-49.6776	-139.662	58.6241	TRUE
57C10_AD_VT037220_DBD_TNT_E_rep1	16	-95.0772	-142.13	33.1025	TRUE
57C10_AD_VT037220_DBD_TNT_E_rep1	16	-141.227	-139.497	44.7103	TRUE
57C10_AD_VT037220_DBD_TNT_E_rep1	17	129.207	168.038	66.2779	FALSE
57C10_AD_VT037220_DBD_TNT_E_rep1	17	80.0905	154.754	83.3776	FALSE
57C10_AD_VT037220_DBD_TNT_E_rep1	17	33.8895	-169.612	40.433	FALSE
57C10_AD_VT037220_DBD_TNT_E_rep1	17	-50.5573	-99.2285	59.0691	FALSE
57C10_AD_VT037220_DBD_TNT_E_rep1	17	-95.968	-137.044	63.6757	FALSE
57C10_AD_VT037220_DBD_TNT_E_rep1	17	-142.585	-8.16133	63.2353	FALSE
57C10_AD_VT037220_DBD_TNT_E_rep1	18	123.868	161.4	77.1045	FALSE
57C10_AD_VT037220_DBD_TNT_E_rep1	18	79.2825	132.789	52.1604	FALSE
57C10_AD_VT037220_DBD_TNT_E_rep1	18	33.6697	120.442	65.2538	FALSE
57C10_AD_VT037220_DBD_TNT_E_rep1	18	-52.8211	152.868	97.4944	FALSE
57C10_AD_VT037220_DBD_TNT_E_rep1	18	-98.1612	-120.916	57.7096	FALSE
57C10_AD_VT037220_DBD_TNT_E_rep1	18	-143.541	-159.51	68.5685	FALSE
57C10_AD_VT037220_DBD_TNT_E_rep1	19	125.303	-170.942	46.2829	FALSE
57C10_AD_VT037220_DBD_TNT_E_rep1	19	80.1857	175.513	89.9213	FALSE
57C10_AD_VT037220_DBD_TNT_E_rep1	19	33.5449	137.202	76.9405	FALSE
57C10_AD_VT037220_DBD_TNT_E_rep1	19	-49.9606	-80.7372	38.9584	FALSE
57C10_AD_VT037220_DBD_TNT_E_rep1	19	-95.7392	-109.488	32.1036	FALSE
57C10_AD_VT037220_DBD_TNT_E_rep1	19	-143.836	-128.173	54.7137	FALSE
57C10_AD_VT037220_DBD_TNT_E_rep1	20	129.779	122.615	48.527	FALSE
57C10_AD_VT037220_DBD_TNT_E_rep1	20	83.6027	114.704	51.4044	FALSE
57C10_AD_VT037220_DBD_TNT_E_rep1	20	37.3071	102.635	50.3925	FALSE
57C10_AD_VT037220_DBD_TNT_E_rep1	20	-52.5316	-140.167	79.5253	FALSE
57C10_AD_VT037220_DBD_TNT_E_rep1	20	-95.778	-134.893	77.0415	FALSE
57C10_AD_VT037220_DBD_TNT_E_rep1	20	-141.853	140.166	60.3863	FALSE
57C10_AD_VT037220_DBD_TNT_E_rep1	21	124.306	-152.759	32.2814	TRUE
57C10_AD_VT037220_DBD_TNT_E_rep1	21	79.3671	131.772	32.8461	TRUE
57C10_AD_VT037220_DBD_TNT_E_rep1	21	33.6187	134.426	26.7509	TRUE
57C10_AD_VT037220_DBD_TNT_E_rep1	21	-49.4406	-52.4153	43.2512	TRUE
57C10_AD_VT037220_DBD_TNT_E_rep1	21	-98.8173	-79.2054	39.8778	TRUE
57C10_AD_VT037220_DBD_TNT_E_rep1	21	-144.392	-123.621	30.3207	TRUE
57C10_AD_VT037220_DBD_TNT_E_rep1	22	126.571	124.188	43.2185	FALSE
57C10_AD_VT037220_DBD_TNT_E_rep1	22	79.2308	136.678	64.5216	FALSE
57C10_AD_VT037220_DBD_TNT_E_rep1	22	35.9411	0.196998	71.0747	FALSE
57C10_AD_VT037220_DBD_TNT_E_rep1	22	-49.4882	-141.321	43.3955	FALSE
57C10_AD_VT037220_DBD_TNT_E_rep1	22	-93.8876	-152.588	50.728	FALSE
57C10_AD_VT037220_DBD_TNT_E_rep1	22	-139.93	-178.11	40.9158	FALSE
57C10_AD_VT037220_DBD_TNT_E_rep1	23	124.298	163.11	49.1612	FALSE
57C10_AD_VT037220_DBD_TNT_E_rep1	23	79.05	157.309	47.1812	FALSE
57C10_AD_VT037220_DBD_TNT_E_rep1	23	34.4523	144.5	41.0397	FALSE
57C10_AD_VT037220_DBD_TNT_E_rep1	23	-49.6358	-155.44	41.3798	FALSE
57C10_AD_VT037220_DBD_TNT_E_rep1	23	-95.2701	157.867	68.8057	FALSE
57C10_AD_VT037220_DBD_TNT_E_rep1	23	-142.182	-144.768	29.2524	FALSE
57C10_AD_VT037220_DBD_TNT_E_rep1	24	124.03	178.609	45.0256	FALSE
57C10_AD_VT037220_DBD_TNT_E_rep1	24	78.6519	-155.519	36.1408	FALSE
57C10_AD_VT037220_DBD_TNT_E_rep1	24	38.2375	142.182	59.9913	FALSE
57C10_AD_VT037220_DBD_TNT_E_rep1	24	-54.0739	-73.3684	52.6489	FALSE
57C10_AD_VT037220_DBD_TNT_E_rep1	24	-95.8001	-97.1271	53.1464	FALSE
57C10_AD_VT037220_DBD_TNT_E_rep1	24	-145.478	-122.275	32.2088	FALSE
57C10_AD_VT037220_DBD_TNT_E_rep1	25	128.007	140.367	28.1756	FALSE
57C10_AD_VT037220_DBD_TNT_E_rep1	25	82.8646	106.222	31.9746	FALSE
57C10_AD_VT037220_DBD_TNT_E_rep1	25	35.1727	90.9112	38.2699	FALSE
57C10_AD_VT037220_DBD_TNT_E_rep1	25	-52.0706	-40.9947	45.003	FALSE
57C10_AD_VT037220_DBD_TNT_E_rep1	25	-94.0381	-142.737	50.4056	FALSE
57C10_AD_VT037220_DBD_TNT_E_rep1	25	-141.028	-152.836	38.5194	FALSE
57C10_AD_VT037220_DBD_TNT_E_rep2	1	126.082	160.169	34.0232	FALSE
57C10_AD_VT037220_DBD_TNT_E_rep2	1	80.733	135.898	49.2995	FALSE
57C10_AD_VT037220_DBD_TNT_E_rep2	1	33.7758	70.3022	57.0194	FALSE
57C10_AD_VT037220_DBD_TNT_E_rep2	1	-48.7842	-97.326	23.2441	FALSE
57C10_AD_VT037220_DBD_TNT_E_rep2	1	-94.1207	-157.355	33.9407	FALSE
57C10_AD_VT037220_DBD_TNT_E_rep2	1	-139.387	-179.445	36.8423	FALSE
57C10_AD_VT037220_DBD_TNT_E_rep2	2	127.532	146.311	44.9479	FALSE
57C10_AD_VT037220_DBD_TNT_E_rep2	2	80.7021	115.563	51.1535	FALSE
57C10_AD_VT037220_DBD_TNT_E_rep2	2	33.8527	107.544	34.9055	FALSE
57C10_AD_VT037220_DBD_TNT_E_rep2	2	-52.7683	177.22	48.8713	FALSE
57C10_AD_VT037220_DBD_TNT_E_rep2	2	-95.2565	-141.888	57.5669	FALSE
57C10_AD_VT037220_DBD_TNT_E_rep2	2	-142.556	-162.874	49.2507	FALSE
57C10_AD_VT037220_DBD_TNT_E_rep2	3	133.167	152.378	40.4375	FALSE
57C10_AD_VT037220_DBD_TNT_E_rep2	3	89.1919	145.054	40.8664	FALSE
57C10_AD_VT037220_DBD_TNT_E_rep2	3	43.2389	-93.8205	46.6528	FALSE
57C10_AD_VT037220_DBD_TNT_E_rep2	3	-46.7086	-77.4833	32.2058	FALSE
57C10_AD_VT037220_DBD_TNT_E_rep2	3	-90.7495	-103.601	53.2818	FALSE
57C10_AD_VT037220_DBD_TNT_E_rep2	3	-136.226	-109.642	39.5899	FALSE
57C10_AD_VT037220_DBD_TNT_E_rep2	4	133.352	138.379	65.2228	FALSE
57C10_AD_VT037220_DBD_TNT_E_rep2	4	88.438	114.374	82.9536	FALSE
57C10_AD_VT037220_DBD_TNT_E_rep2	4	43.9697	92.0167	94.8924	FALSE
57C10_AD_VT037220_DBD_TNT_E_rep2	4	-47.6724	-136.78	52.5119	FALSE
57C10_AD_VT037220_DBD_TNT_E_rep2	4	-92.0132	-150.717	51.2961	FALSE
57C10_AD_VT037220_DBD_TNT_E_rep2	4	-136.069	-166.262	47.22	FALSE
57C10_AD_VT037220_DBD_TNT_E_rep2	5	133.485	-46.3538	34.3828	FALSE
57C10_AD_VT037220_DBD_TNT_E_rep2	5	89.0317	-126.789	50.9867	FALSE
57C10_AD_VT037220_DBD_TNT_E_rep2	5	44.1538	-134.49	45.3787	FALSE
57C10_AD_VT037220_DBD_TNT_E_rep2	5	-46.8205	148.663	65.1146	FALSE
57C10_AD_VT037220_DBD_TNT_E_rep2	5	-92.1309	-168.466	41.1447	FALSE
57C10_AD_VT037220_DBD_TNT_E_rep2	5	-136.727	-154.109	48.6115	FALSE
57C10_AD_VT037220_DBD_TNT_E_rep2	6	127.523	175.257	37.9314	FALSE
57C10_AD_VT037220_DBD_TNT_E_rep2	6	79.4198	110.767	32.3813	FALSE
57C10_AD_VT037220_DBD_TNT_E_rep2	6	35.8512	134.706	43.2332	FALSE
57C10_AD_VT037220_DBD_TNT_E_rep2	6	-50.6678	-36.7016	55.4587	FALSE
57C10_AD_VT037220_DBD_TNT_E_rep2	6	-98.7071	-106.01	61.0073	FALSE
57C10_AD_VT037220_DBD_TNT_E_rep2	6	-142.113	-176.682	58.1677	FALSE
57C10_AD_VT037220_DBD_TNT_E_rep2	7	136.771	105.722	80.1774	FALSE
57C10_AD_VT037220_DBD_TNT_E_rep2	7	91.3787	118.319	68.9596	FALSE
57C10_AD_VT037220_DBD_TNT_E_rep2	7	45.4532	96.4653	73.8643	FALSE
57C10_AD_VT037220_DBD_TNT_E_rep2	7	-44.1507	68.3262	56.1136	FALSE
57C10_AD_VT037220_DBD_TNT_E_rep2	7	-88.3751	79.9328	58.7368	FALSE
57C10_AD_VT037220_DBD_TNT_E_rep2	7	-133.833	67.3513	49.0319	FALSE
57C10_AD_VT037220_DBD_TNT_E_rep2	8	136.581	-179.907	43.5753	FALSE
57C10_AD_VT037220_DBD_TNT_E_rep2	8	91.664	-178.321	39.6155	FALSE
57C10_AD_VT037220_DBD_TNT_E_rep2	8	45.8004	-156.033	59.8515	FALSE
57C10_AD_VT037220_DBD_TNT_E_rep2	8	-46.2474	-146.527	30.5084	FALSE
57C10_AD_VT037220_DBD_TNT_E_rep2	8	-91.1122	-150.174	31.627	FALSE
57C10_AD_VT037220_DBD_TNT_E_rep2	8	-135.622	-174.477	38.1277	FALSE
57C10_AD_VT037220_DBD_TNT_E_rep2	9	134.134	110.92	33.4435	FALSE
57C10_AD_VT037220_DBD_TNT_E_rep2	9	89.1729	127.205	33.507	FALSE
57C10_AD_VT037220_DBD_TNT_E_rep2	9	44.0921	104.639	41.692	FALSE
57C10_AD_VT037220_DBD_TNT_E_rep2	9	-46.8132	157.653	33.4167	FALSE
57C10_AD_VT037220_DBD_TNT_E_rep2	9	-91.4458	152.399	33.1582	FALSE
57C10_AD_VT037220_DBD_TNT_E_rep2	9	-136.261	63.8924	30.7844	FALSE
57C10_AD_VT037220_DBD_TNT_E_rep2	11	133.449	130.791	33.3355	FALSE
57C10_AD_VT037220_DBD_TNT_E_rep2	11	89.1763	122.218	41.0134	FALSE
57C10_AD_VT037220_DBD_TNT_E_rep2	11	44.3852	92.6086	36.4618	FALSE
57C10_AD_VT037220_DBD_TNT_E_rep2	11	-47.1025	-137.914	51.0669	FALSE
57C10_AD_VT037220_DBD_TNT_E_rep2	11	-91.9601	164.907	36.3126	FALSE
57C10_AD_VT037220_DBD_TNT_E_rep2	11	-136.605	-173.257	50.2915	FALSE
57C10_AD_VT037220_DBD_TNT_E_rep2	12	136.542	102.941	38.7407	FALSE
57C10_AD_VT037220_DBD_TNT_E_rep2	12	91.7745	157.94	34.8152	FALSE
57C10_AD_VT037220_DBD_TNT_E_rep2	12	46.9755	101.519	71.1688	FALSE
57C10_AD_VT037220_DBD_TNT_E_rep2	12	-45.7562	-23.9261	90.7978	FALSE
57C10_AD_VT037220_DBD_TNT_E_rep2	12	-89.1273	-158.964	19.4262	FALSE
57C10_AD_VT037220_DBD_TNT_E_rep2	12	-134.618	141.298	18.1074	FALSE
57C10_AD_VT037220_DBD_TNT_E_rep2	13	135.458	81.8144	39.7077	FALSE
57C10_AD_VT037220_DBD_TNT_E_rep2	13	91.1539	131.501	44.8546	FALSE
57C10_AD_VT037220_DBD_TNT_E_rep2	13	45.1032	89.9592	58.0538	FALSE
57C10_AD_VT037220_DBD_TNT_E_rep2	13	-46.6019	-98.3155	33.059	FALSE
57C10_AD_VT037220_DBD_TNT_E_rep2	13	-90.8554	-111.697	38.8588	FALSE
57C10_AD_VT037220_DBD_TNT_E_rep2	13	-132.885	-101.315	51.5291	FALSE
57C10_AD_VT037220_DBD_TNT_E_rep2	14	136.762	-163.65	45.9635	FALSE
57C10_AD_VT037220_DBD_TNT_E_rep2	14	91.9214	-170.682	56.0616	FALSE
57C10_AD_VT037220_DBD_TNT_E_rep2	14	45.0984	20.3231	22.0257	FALSE
57C10_AD_VT037220_DBD_TNT_E_rep2	14	-43.5926	-32.5124	28.6949	FALSE
57C10_AD_VT037220_DBD_TNT_E_rep2	14	-87.9156	-76.4453	44.3364	FALSE
57C10_AD_VT037220_DBD_TNT_E_rep2	14	-133.008	-117.701	35.9319	FALSE
57C10_AD_VT037220_DBD_TNT_E_rep2	15	134.644	136.773	58.2641	FALSE
57C10_AD_VT037220_DBD_TNT_E_rep2	15	88.2537	124.577	71.2127	FALSE
57C10_AD_VT037220_DBD_TNT_E_rep2	15	43.9194	-161.043	62.2369	FALSE
57C10_AD_VT037220_DBD_TNT_E_rep2	15	-47.1499	-162.323	55.8894	FALSE
57C10_AD_VT037220_DBD_TNT_E_rep2	15	-91.1482	-158.891	46.3743	FALSE
57C10_AD_VT037220_DBD_TNT_E_rep2	15	-134.813	-169.067	50.862	FALSE
57C10_AD_VT037220_DBD_TNT_E_rep2	16	133.667	-169.507	44.0238	FALSE
57C10_AD_VT037220_DBD_TNT_E_rep2	16	88.7706	163.972	47.3851	FALSE
57C10_AD_VT037220_DBD_TNT_E_rep2	16	43.9396	154.261	53.6017	FALSE
57C10_AD_VT037220_DBD_TNT_E_rep2	16	-46.5431	-26.4267	49.471	FALSE
57C10_AD_VT037220_DBD_TNT_E_rep2	16	-91.6831	-85.6696	61.0574	FALSE
57C10_AD_VT037220_DBD_TNT_E_rep2	16	-135.979	-139.411	49.0516	FALSE
57C10_AD_VT037220_DBD_TNT_E_rep2	17	134.616	162.63	44.5103	FALSE
57C10_AD_VT037220_DBD_TNT_E_rep2	17	89.0651	56.2708	57.2634	FALSE
57C10_AD_VT037220_DBD_TNT_E_rep2	17	44.1869	148.348	74.7999	FALSE
57C10_AD_VT037220_DBD_TNT_E_rep2	17	-46.5677	-4.27786	72.1408	FALSE
57C10_AD_VT037220_DBD_TNT_E_rep2	17	-91.5867	-110.972	50.5194	FALSE
57C10_AD_VT037220_DBD_TNT_E_rep2	17	-136.577	-161.048	44.9332	FALSE
57C10_AD_VT037220_DBD_TNT_E_rep2	18	134.73	-98.302	10.2725	FALSE
57C10_AD_VT037220_DBD_TNT_E_rep2	18	91.7572	-108.21	39.7748	FALSE
57C10_AD_VT037220_DBD_TNT_E_rep2	18	47.2794	-59.3719	90.6093	FALSE
57C10_AD_VT037220_DBD_TNT_E_rep2	18	-44.0943	0.315809	55.2897	FALSE
57C10_AD_VT037220_DBD_TNT_E_rep2	18	-88.7183	-100.413	60.7835	FALSE
57C10_AD_VT037220_DBD_TNT_E_rep2	18	-136.395	-9.69388	40.3519	FALSE
57C10_AD_VT037220_DBD_TNT_E_rep2	19	135.129	143.044	80.2722	FALSE
57C10_AD_VT037220_DBD_TNT_E_rep2	19	92.1036	122.425	44.8869	FALSE
57C10_AD_VT037220_DBD_TNT_E_rep2	19	45.8395	163.043	61.5989	FALSE
57C10_AD_VT037220_DBD_TNT_E_rep2	19	-43.7055	-80.1234	41.2759	FALSE
57C10_AD_VT037220_DBD_TNT_E_rep2	19	-89.9363	-112.011	39.7145	FALSE
57C10_AD_VT037220_DBD_TNT_E_rep2	19	-133.931	-142.115	49.6718	FALSE
57C10_AD_VT037220_DBD_TNT_E_rep2	20	136.15	-167.549	44.7978	FALSE
57C10_AD_VT037220_DBD_TNT_E_rep2	20	91.0128	-130.321	37.2862	FALSE
57C10_AD_VT037220_DBD_TNT_E_rep2	20	46.8538	158.964	54.7484	FALSE
57C10_AD_VT037220_DBD_TNT_E_rep2	20	-46.2812	-77.1906	35.0446	FALSE
57C10_AD_VT037220_DBD_TNT_E_rep2	20	-89.5875	-98.7706	33.0504	FALSE
57C10_AD_VT037220_DBD_TNT_E_rep2	20	-133.646	-120.943	24.6772	FALSE
57C10_AD_VT037220_DBD_TNT_E_rep2	21	133.968	169.405	65.6456	FALSE
57C10_AD_VT037220_DBD_TNT_E_rep2	21	89.4367	153.876	69.8352	FALSE
57C10_AD_VT037220_DBD_TNT_E_rep2	21	43.6075	-176.949	66.0574	FALSE
57C10_AD_VT037220_DBD_TNT_E_rep2	21	-47.9817	-116.472	49.2629	FALSE
57C10_AD_VT037220_DBD_TNT_E_rep2	21	-91.5402	-129.351	42.4913	FALSE
57C10_AD_VT037220_DBD_TNT_E_rep2	21	-136.819	179.767	68.9724	FALSE
57C10_AD_VT037220_DBD_TNT_E_rep2	22	133.719	139.894	58.1796	FALSE
57C10_AD_VT037220_DBD_TNT_E_rep2	22	88.5029	120.939	70.5646	FALSE
57C10_AD_VT037220_DBD_TNT_E_rep2	22	43.1271	8.34416	60.7786	FALSE
57C10_AD_VT037220_DBD_TNT_E_rep2	22	-46.8629	-108.542	42.5593	FALSE
57C10_AD_VT037220_DBD_TNT_E_rep2	22	-91.8792	-123.308	49.8821	FALSE
57C10_AD_VT037220_DBD_TNT_E_rep2	22	-136.239	-137.037	54.8544	FALSE
57C10_AD_VT037220_DBD_TNT_E_rep2	23	134.428	-170.01	50.7071	FALSE
57C10_AD_VT037220_DBD_TNT_E_rep2	23	89.1984	121.244	75.1687	FALSE
57C10_AD_VT037220_DBD_TNT_E_rep2	23	43.5332	96.7455	62.6557	FALSE
57C10_AD_VT037220_DBD_TNT_E_rep2	23	-45.7454	17.5803	36.9007	FALSE
57C10_AD_VT037220_DBD_TNT_E_rep2	23	-90.9165	-48.295	50.0075	FALSE
57C10_AD_VT037220_DBD_TNT_E_rep2	23	-135.256	-97.5505	44.4885	FALSE
57C10_AD_VT037220_DBD_TNT_E_rep2	24	132.942	120.184	34.3292	FALSE
57C10_AD_VT037220_DBD_TNT_E_rep2	24	88.2578	105.523	31.5346	FALSE
57C10_AD_VT037220_DBD_TNT_E_rep2	24	44.2326	73.5631	27.4993	FALSE
57C10_AD_VT037220_DBD_TNT_E_rep2	24	-45.725	174.303	41.4372	FALSE
57C10_AD_VT037220_DBD_TNT_E_rep2	24	-91.9978	-171.426	45.6861	FALSE
57C10_AD_VT037220_DBD_TNT_E_rep2	24	-136.444	-156.604	55.7471	FALSE
57C10_AD_VT037220_DBD_TNT_E_rep2	25	134.995	144.2	59.1028	FALSE
57C10_AD_VT037220_DBD_TNT_E_rep2	25	90.9869	98.8378	31.6465	FALSE
57C10_AD_VT037220_DBD_TNT_E_rep2	25	43.9458	-169.083	46.5426	FALSE
57C10_AD_VT037220_DBD_TNT_E_rep2	25	-45.7073	-169.737	53.2886	FALSE
57C10_AD_VT037220_DBD_TNT_E_rep2	25	-91.7974	-165.994	34.0085	FALSE
57C10_AD_VT037220_DBD_TNT_E_rep2	25	-136.634	170.846	50.2349	FALSE
57C10_AD_VT037220_DBD_TNT_E_rep2	26	135.403	-101.195	37.5211	FALSE
57C10_AD_VT037220_DBD_TNT_E_rep2	26	90.952	-118.115	36.3724	FALSE
57C10_AD_VT037220_DBD_TNT_E_rep2	26	47.0854	-54.4651	60.0667	FALSE
57C10_AD_VT037220_DBD_TNT_E_rep2	26	-44.3351	119.235	38.1449	FALSE
57C10_AD_VT037220_DBD_TNT_E_rep2	26	-89.7238	-107.746	43.9354	FALSE
57C10_AD_VT037220_DBD_TNT_E_rep2	26	-133.374	-110.677	47.679	FALSE
57C10_AD_VT037220_DBD_TNT_E_rep2	27	133.235	-11.6316	37.0955	FALSE
57C10_AD_VT037220_DBD_TNT_E_rep2	27	89.9319	5.4706	40.4324	FALSE
57C10_AD_VT037220_DBD_TNT_E_rep2	27	44.39	7.47378	37.3928	FALSE
57C10_AD_VT037220_DBD_TNT_E_rep2	27	-44.5922	10.8934	30.1374	FALSE
57C10_AD_VT037220_DBD_TNT_E_rep2	27	-88.3535	-11.4126	44.6715	FALSE
57C10_AD_VT037220_DBD_TNT_E_rep2	27	-133.347	-8.29243	33.9418	FALSE
57C10_AD_VT037220_DBD_TNT_E_rep2	28	133.535	163.203	33.3392	FALSE
57C10_AD_VT037220_DBD_TNT_E_rep2	28	89.3317	129.341	60.3378	FALSE
57C10_AD_VT037220_DBD_TNT_E_rep2	28	44.346	-67.3782	58.6721	FALSE
57C10_AD_VT037220_DBD_TNT_E_rep2	28	-47.0672	-62.1842	44.3933	FALSE
57C10_AD_VT037220_DBD_TNT_E_rep2	28	-91.931	-115.392	49.1448	FALSE
57C10_AD_VT037220_DBD_TNT_E_rep2	28	-136.438	-130.445	50.6252	FALSE
57C10_AD_VT037220_DBD_TNT_E_rep2	29	133.58	157.41	43.7512	FALSE
57C10_AD_VT037220_DBD_TNT_E_rep2	29	89.1134	146.507	35.3775	FALSE
57C10_AD_VT037220_DBD_TNT_E_rep2	29	44.7237	126.351	23.7218	FALSE
57C10_AD_VT037220_DBD_TNT_E_rep2	29	-45.8662	91.2006	16.6547	FALSE
57C10_AD_VT037220_DBD_TNT_E_rep2	29	-91.9738	-78.4399	38.6341	FALSE
57C10_AD_VT037220_DBD_TNT_E_rep2	29	-136.714	-142.991	32.972	FALSE
57C10_AD_VT037220_DBD_TNT_E_rep2	30	133.373	-160.753	58.0708	FALSE
57C10_AD_VT037220_DBD_TNT_E_rep2	30	88.8798	179.324	54.8931	FALSE
57C10_AD_VT037220_DBD_TNT_E_rep2	30	42.3705	-159.847	48.5125	FALSE
57C10_AD_VT037220_DBD_TNT_E_rep2	30	-47.2282	-129.514	43.7552	FALSE
57C10_AD_VT037220_DBD_TNT_E_rep2	30	-92.045	-127.846	46.0751	FALSE
57C10_AD_VT037220_DBD_TNT_E_rep2	30	-136.16	-131.06	43.536	FALSE
57C10_AD_VT037220_DBD_TNT_E_rep2	31	135.061	167.778	44.1613	FALSE
57C10_AD_VT037220_DBD_TNT_E_rep2	31	91.4629	176.534	47.5151	FALSE
57C10_AD_VT037220_DBD_TNT_E_rep2	31	45.9722	175.915	55.1801	FALSE
57C10_AD_VT037220_DBD_TNT_E_rep2	31	-46.4318	-150.832	63.6957	FALSE
57C10_AD_VT037220_DBD_TNT_E_rep2	31	-91.7912	-139.627	55.5719	FALSE
57C10_AD_VT037220_DBD_TNT_E_rep2	31	-136.662	179.193	38.8038	FALSE
57C10_AD_VT037220_DBD_TNT_E_rep2	32	136.417	-165.127	37.3361	FALSE
57C10_AD_VT037220_DBD_TNT_E_rep2	32	89.9366	131.8	57.7974	FALSE
57C10_AD_VT037220_DBD_TNT_E_rep2	32	44.7274	21.4033	72.6569	FALSE
57C10_AD_VT037220_DBD_TNT_E_rep2	32	-43.7573	-78.5728	42.7404	FALSE
57C10_AD_VT037220_DBD_TNT_E_rep2	32	-89.9368	-137.837	50.3581	FALSE
57C10_AD_VT037220_DBD_TNT_E_rep2	32	-136.053	-164.138	45.727	FALSE
57C10_AD_VT037220_DBD_TNT_E_rep2	33	135.257	146.018	37.3362	FALSE
57C10_AD_VT037220_DBD_TNT_E_rep2	33	90.6621	135.557	37.4732	FALSE
57C10_AD_VT037220_DBD_TNT_E_rep2	33	46.5593	149.233	33.7087	FALSE
57C10_AD_VT037220_DBD_TNT_E_rep2	33	-45.3736	-37.5455	59.8548	FALSE
57C10_AD_VT037220_DBD_TNT_E_rep2	33	-91.4423	-175.113	43.2856	FALSE
57C10_AD_VT037220_DBD_TNT_E_rep2	33	-136.006	143.475	35.9039	FALSE
57C10_AD_VT037220_DBD_TNT_E_rep2	34	133.767	-178.281	56.16	FALSE
57C10_AD_VT037220_DBD_TNT_E_rep2	34	89.0856	126.621	36.3237	FALSE
57C10_AD_VT037220_DBD_TNT_E_rep2	34	44.8593	96.0306	42.3875	FALSE
57C10_AD_VT037220_DBD_TNT_E_rep2	34	-46.4932	-56.2614	67.8714	FALSE
57C10_AD_VT037220_DBD_TNT_E_rep2	34	-90.9366	-48.2214	51.2532	FALSE
57C10_AD_VT037220_DBD_TNT_E_rep2	34	-136.057	-112.149	43.3086	FALSE
57C10_AD_VT037220_DBD_TNT_E_rep2	35	133.503	162.907	66.3242	FALSE
57C10_AD_VT037220_DBD_TNT_E_rep2	35	89.5557	139.053	85.2238	FALSE
57C10_AD_VT037220_DBD_TNT_E_rep2	35	44.2172	96.4123	68.058	FALSE
57C10_AD_VT037220_DBD_TNT_E_rep2	35	-46.1762	-101.279	58.014	FALSE
57C10_AD_VT037220_DBD_TNT_E_rep2	35	-91.7509	-153.392	65.6489	FALSE
57C10_AD_VT037220_DBD_TNT_E_rep2	35	-136.196	-166.548	53.0383	FALSE
57C10_AD_VT037220_DBD_TNT_E_rep2	36	134.023	-179.624	43.841	FALSE
57C10_AD_VT037220_DBD_TNT_E_rep2	36	89.2964	-175.336	50.5882	FALSE
57C10_AD_VT037220_DBD_TNT_E_rep2	36	43.7712	156.813	42.9985	FALSE
57C10_AD_VT037220_DBD_TNT_E_rep2	36	-46.738	-26.3874	41.9736	FALSE
57C10_AD_VT037220_DBD_TNT_E_rep2	36	-90.8964	35.1936	31.6884	FALSE
57C10_AD_VT037220_DBD_TNT_E_rep2	36	-135.781	131.431	58.417	FALSE
57C10_AD_VT037220_DBD_TNT_E_rep2	37	136.096	176.94	52.9796	FALSE
57C10_AD_VT037220_DBD_TNT_E_rep2	37	92.049	133.587	50.1809	FALSE
57C10_AD_VT037220_DBD_TNT_E_rep2	37	45.7841	178.797	29.4539	FALSE
57C10_AD_VT037220_DBD_TNT_E_rep2	37	-45.8219	-155.884	31.329	FALSE
57C10_AD_VT037220_DBD_TNT_E_rep2	37	-91.4654	-155.095	32.5378	FALSE
57C10_AD_VT037220_DBD_TNT_E_rep2	37	-136.287	-137.548	39.5235	FALSE
57C10_AD_VT037220_DBD_TNT_E_rep2	38	135.989	-171.845	53.5684	FALSE
57C10_AD_VT037220_DBD_TNT_E_rep2	38	91.675	-147.013	56.0181	FALSE
57C10_AD_VT037220_DBD_TNT_E_rep2	38	46.5041	-51.9791	57.5928	FALSE
57C10_AD_VT037220_DBD_TNT_E_rep2	38	-46.8311	-114.13	44.9369	FALSE
57C10_AD_VT037220_DBD_TNT_E_rep2	38	-89.6671	-124.912	39.937	FALSE
57C10_AD_VT037220_DBD_TNT_E_rep2	38	-134.381	-132.137	27.6298	FALSE
57C10_AD_VT037220_DBD_TNT_E_rep2	40	134.135	-165.047	42.0443	FALSE
57C10_AD_VT037220_DBD_TNT_E_rep2	40	88.7781	168.946	46.2048	FALSE
57C10_AD_VT037220_DBD_TNT_E_rep2	40	43.3986	-148.852	34.7067	FALSE
57C10_AD_VT037220_DBD_TNT_E_rep2	40	-46.8801	-171.322	32.3631	FALSE
57C10_AD_VT037220_DBD_TNT_E_rep2	40	-91.8423	-71.0932	22.8516	FALSE
57C10_AD_VT037220_DBD_TNT_E_rep2	40	-136.754	-143.177	46.6357	FALSE
57C10_AD_VT037220_DBD_TNT_E_rep2	41	133.537	120.647	67.1638	FALSE
57C10_AD_VT037220_DBD_TNT_E_rep2	41	89.0612	128.007	65.7468	FALSE
57C10_AD_VT037220_DBD_TNT_E_rep2	41	44.5377	81.7968	103.11	FALSE
57C10_AD_VT037220_DBD_TNT_E_rep2	41	-45.7163	99.9065	53.5451	FALSE
57C10_AD_VT037220_DBD_TNT_E_rep2	41	-91.2678	80.7044	47.3734	FALSE
57C10_AD_VT037220_DBD_TNT_E_rep2	41	-136.742	53.2135	62.6806	FALSE
57C10_AD_VT037220_DBD_TNT_E_rep2	42	133.374	116.589	38.6221	FALSE
57C10_AD_VT037220_DBD_TNT_E_rep2	42	88.6236	-175.257	52.2432	FALSE
57C10_AD_VT037220_DBD_TNT_E_rep2	42	43.9978	157.388	67.5405	FALSE
57C10_AD_VT037220_DBD_TNT_E_rep2	42	-46.1902	104.604	79.3983	FALSE
57C10_AD_VT037220_DBD_TNT_E_rep2	42	-91.6829	-139.595	62.8833	FALSE
57C10_AD_VT037220_DBD_TNT_E_rep2	42	-136.663	-166.396	56.9891	FALSE
57C10_AD_VT037220_DBD_TNT_E_rep2	43	136.021	132.782	81.2728	FALSE
57C10_AD_VT037220_DBD_TNT_E_rep2	43	91.5184	-160.568	56.4281	FALSE
57C10_AD_VT037220_DBD_TNT_E_rep2	43	44.84	-107.521	39.6106	FALSE
57C10_AD_VT037220_DBD_TNT_E_rep2	43	-46.5466	-115.403	26.2206	FALSE
57C10_AD_VT037220_DBD_TNT_E_rep2	43	-91.3749	-115.846	26.1024	FALSE
57C10_AD_VT037220_DBD_TNT_E_rep2	43	-133.685	-111.204	34.764	FALSE
57C10_AD_VT037220_DBD_TNT_E_rep2	44	135.972	176.695	47.9264	FALSE
57C10_AD_VT037220_DBD_TNT_E_rep2	44	90.4567	163.081	47.2154	FALSE
57C10_AD_VT037220_DBD_TNT_E_rep2	44	45.328	-175.812	44.3801	FALSE
57C10_AD_VT037220_DBD_TNT_E_rep2	44	-45.8964	-115.542	58.8075	FALSE
57C10_AD_VT037220_DBD_TNT_E_rep2	44	-91.046	-127.793	87.4831	FALSE
57C10_AD_VT037220_DBD_TNT_E_rep2	44	-135.718	-174.569	50.1199	FALSE
57C10_AD_VT037220_DBD_TNT_E_rep2	45	136.414	-155.309	43.9344	FALSE
57C10_AD_VT037220_DBD_TNT_E_rep2	45	91.5208	-177.295	39.9855	FALSE
57C10_AD_VT037220_DBD_TNT_E_rep2	45	46.2966	-168.417	44.7298	FALSE
57C10_AD_VT037220_DBD_TNT_E_rep2	45	-45.3107	-98.1366	38.5008	FALSE
57C10_AD_VT037220_DBD_TNT_E_rep2	45	-90.5897	-109.099	44.6186	FALSE
57C10_AD_VT037220_DBD_TNT_E_rep2	45	-133.867	-114.415	47.8513	FALSE
57C10_AD_VT037220_DBD_TNT_E_rep2	46	132.053	67.9116	76.6636	FALSE
57C10_AD_VT037220_DBD_TNT_E_rep2	46	87.6336	70.009	109.97	FALSE
57C10_AD_VT037220_DBD_TNT_E_rep2	46	41.9545	169.001	114.895	FALSE
57C10_AD_VT037220_DBD_TNT_E_rep2	46	-47.8198	102.34	51.5762	FALSE
57C10_AD_VT037220_DBD_TNT_E_rep2	46	-92.4595	72.4146	63.2705	FALSE
57C10_AD_VT037220_DBD_TNT_E_rep2	46	-137.707	78.127	61.8923	FALSE
57C10_AD_VT037220_DBD_TNT_E_rep2	47	132.983	132.136	49.7249	FALSE
57C10_AD_VT037220_DBD_TNT_E_rep2	47	88.872	136.017	61.1763	FALSE
57C10_AD_VT037220_DBD_TNT_E_rep2	47	43.9483	102.115	56.6152	FALSE
57C10_AD_VT037220_DBD_TNT_E_rep2	47	-46.9504	-32.3306	49.0679	FALSE
57C10_AD_VT037220_DBD_TNT_E_rep2	47	-92.1047	-162.971	38.6169	FALSE
57C10_AD_VT037220_DBD_TNT_E_rep2	47	-136.872	149.687	51.0753	FALSE
57C10_AD_VT037220_DBD_TNT_E_rep2	48	133.195	-13.6019	39.8884	FALSE
57C10_AD_VT037220_DBD_TNT_E_rep2	48	87.7184	-63.9469	42.9829	FALSE
57C10_AD_VT037220_DBD_TNT_E_rep2	48	42.8742	-62.8052	33.9995	FALSE
57C10_AD_VT037220_DBD_TNT_E_rep2	48	-46.9897	-43.4429	41.9764	FALSE
57C10_AD_VT037220_DBD_TNT_E_rep2	48	-91.1514	-62.6293	57.7438	FALSE
57C10_AD_VT037220_DBD_TNT_E_rep2	48	-136.339	-17.595	43.8733	FALSE
57C10_AD_VT037220_DBD_TNT_E_rep2	49	136.338	142.76	53.7522	FALSE
57C10_AD_VT037220_DBD_TNT_E_rep2	49	91.4596	-143.028	72.0599	FALSE
57C10_AD_VT037220_DBD_TNT_E_rep2	49	45.6723	134.417	48.5459	FALSE
57C10_AD_VT037220_DBD_TNT_E_rep2	49	-44.5115	-140.888	46.9064	FALSE
57C10_AD_VT037220_DBD_TNT_E_rep2	49	-90.6037	-163.983	81.7619	FALSE
57C10_AD_VT037220_DBD_TNT_E_rep2	49	-134.155	65.1912	73.9353	FALSE
57C10_AD_VT037220_DBD_TNT_E_rep2	50	135.617	166.229	56.2385	FALSE
57C10_AD_VT037220_DBD_TNT_E_rep2	50	91.2464	108.536	61.4926	FALSE
57C10_AD_VT037220_DBD_TNT_E_rep2	50	45.6905	28.7238	78.3999	FALSE
57C10_AD_VT037220_DBD_TNT_E_rep2	50	-46.2647	-65.8057	56.5649	FALSE
57C10_AD_VT037220_DBD_TNT_E_rep2	50	-90.3758	-66.4124	68.0156	FALSE
57C10_AD_VT037220_DBD_TNT_E_rep2	50	-134.949	-125.567	44.7694	FALSE
57C10_AD_VT037220_DBD_TNT_E_rep2	51	135.557	167.178	49.7694	FALSE
57C10_AD_VT037220_DBD_TNT_E_rep2	51	90.7467	164.896	47.0499	FALSE
57C10_AD_VT037220_DBD_TNT_E_rep2	51	45.7496	159.479	57.2801	FALSE
57C10_AD_VT037220_DBD_TNT_E_rep2	51	-46.3196	-120.349	46.0936	FALSE
57C10_AD_VT037220_DBD_TNT_E_rep2	51	-90.5596	175.556	57.236	FALSE
57C10_AD_VT037220_DBD_TNT_E_rep2	51	-135.016	-152.454	46.6513	FALSE
57C10_AD_VT037220_DBD_TNT_E_rep2	52	133.888	-175.962	66.5688	FALSE
57C10_AD_VT037220_DBD_TNT_E_rep2	52	88.6764	116.719	52.4476	FALSE
57C10_AD_VT037220_DBD_TNT_E_rep2	52	43.9266	102.995	52.4538	FALSE
57C10_AD_VT037220_DBD_TNT_E_rep2	52	-46.9163	-67.3252	44.4267	FALSE
57C10_AD_VT037220_DBD_TNT_E_rep2	52	-92.4354	-150.864	84.4628	FALSE
57C10_AD_VT037220_DBD_TNT_E_rep2	52	-137.514	122.438	40.4424	FALSE
57C10_AD_VT037220_DBD_TNT_E_rep2	53	133.35	75.5271	40.382	FALSE
57C10_AD_VT037220_DBD_TNT_E_rep2	53	87.5181	28.4107	62.8235	FALSE
57C10_AD_VT037220_DBD_TNT_E_rep2	53	43.067	-3.47721	78.1405	FALSE
57C10_AD_VT037220_DBD_TNT_E_rep2	53	-47.3367	-172.004	38.5049	FALSE
57C10_AD_VT037220_DBD_TNT_E_rep2	53	-92.7948	174.487	42.7331	FALSE
57C10_AD_VT037220_DBD_TNT_E_rep2	53	-137.209	169.987	80.6082	FALSE
57C10_AD_VT037220_DBD_TNT_E_rep2	54	133.746	160.939	51.7044	FALSE
57C10_AD_VT037220_DBD_TNT_E_rep2	54	90.9396	146.898	61.0746	FALSE
57C10_AD_VT037220_DBD_TNT_E_rep2	54	47.0444	136.247	46.4158	FALSE
57C10_AD_VT037220_DBD_TNT_E_rep2	54	-44.4892	-147.006	55.1159	FALSE
57C10_AD_VT037220_DBD_TNT_E_rep2	54	-89.5298	-142.874	52.7517	FALSE
57C10_AD_VT037220_DBD_TNT_E_rep2	54	-135.803	-163.497	60.2417	FALSE
57C10_AD_VT037220_DBD_TNT_E_rep2	55	136.249	-178.243	48.3298	FALSE
57C10_AD_VT037220_DBD_TNT_E_rep2	55	92.7004	-177.957	70.7755	FALSE
57C10_AD_VT037220_DBD_TNT_E_rep2	55	47.2435	153.366	42.439	FALSE
57C10_AD_VT037220_DBD_TNT_E_rep2	55	-45.965	-83.1146	73.8723	FALSE
57C10_AD_VT037220_DBD_TNT_E_rep2	55	-90.092	-125.477	44.1478	FALSE
57C10_AD_VT037220_DBD_TNT_E_rep2	55	-133.991	-163.114	41.0322	FALSE
57C10_AD_VT037220_DBD_TNT_E_rep2	56	136.999	-122.961	61.0659	FALSE
57C10_AD_VT037220_DBD_TNT_E_rep2	56	91.6279	-119.774	35.5431	FALSE
57C10_AD_VT037220_DBD_TNT_E_rep2	56	45.8315	-111.081	36.3642	FALSE
57C10_AD_VT037220_DBD_TNT_E_rep2	56	-46.2317	-128.757	43.6993	FALSE
57C10_AD_VT037220_DBD_TNT_E_rep2	56	-91.2713	-121.322	40.7583	FALSE
57C10_AD_VT037220_DBD_TNT_E_rep2	56	-134.938	-155.259	42.6402	FALSE
57C10_AD_VT037220_DBD_TNT_E_rep2	57	133.074	-83.264	62.0103	FALSE
57C10_AD_VT037220_DBD_TNT_E_rep2	57	88.403	78.1912	55.0472	FALSE
57C10_AD_VT037220_DBD_TNT_E_rep2	57	43.6615	-15.2722	68.0141	FALSE
57C10_AD_VT037220_DBD_TNT_E_rep2	57	-46.7814	148.474	58.021	FALSE
57C10_AD_VT037220_DBD_TNT_E_rep2	57	-91.9542	127.462	102.065	FALSE
57C10_AD_VT037220_DBD_TNT_E_rep2	57	-136.285	137.771	86.5705	FALSE
57C10_AD_VT037220_DBD_TNT_E_rep2	58	132.711	166.749	80.1149	FALSE
57C10_AD_VT037220_DBD_TNT_E_rep2	58	88.151	93.1024	88.2922	FALSE
57C10_AD_VT037220_DBD_TNT_E_rep2	58	43.268	-80.3963	97.9665	FALSE
57C10_AD_VT037220_DBD_TNT_E_rep2	58	-47.2304	-136.048	36.6388	FALSE
57C10_AD_VT037220_DBD_TNT_E_rep2	58	-92.2407	137.957	71.444	FALSE
57C10_AD_VT037220_DBD_TNT_E_rep2	58	-137.028	166.989	61.3226	FALSE
57C10_AD_VT037220_DBD_TNT_E_rep2	59	133.422	102.929	30.4584	FALSE
57C10_AD_VT037220_DBD_TNT_E_rep2	59	87.872	-16.0752	50.116	FALSE
57C10_AD_VT037220_DBD_TNT_E_rep2	59	43.0916	19.3873	42.7047	FALSE
57C10_AD_VT037220_DBD_TNT_E_rep2	59	-47.4401	-101.637	41.8724	FALSE
57C10_AD_VT037220_DBD_TNT_E_rep2	59	-92.0213	-95.7995	49.6157	FALSE
57C10_AD_VT037220_DBD_TNT_E_rep2	59	-137.145	145.199	57.19	FALSE
57C10_AD_VT037220_DBD_TNT_Q_rep1	1	128.554	134.394	39.3495	FALSE
57C10_AD_VT037220_DBD_TNT_Q_rep1	1	82.5695	107.902	37.8229	FALSE
57C10_AD_VT037220_DBD_TNT_Q_rep1	1	35.3956	101.307	51.3271	FALSE
57C10_AD_VT037220_DBD_TNT_Q_rep1	1	-52.4297	-30.0319	52.2654	FALSE
57C10_AD_VT037220_DBD_TNT_Q_rep1	1	-96.0739	-122.774	49.5616	FALSE
57C10_AD_VT037220_DBD_TNT_Q_rep1	1	-140.593	-147.1	46.0662	FALSE
57C10_AD_VT037220_DBD_TNT_Q_rep1	2	127.334	145.834	64.2656	FALSE
57C10_AD_VT037220_DBD_TNT_Q_rep1	2	83.7156	84.2655	43.5496	FALSE
57C10_AD_VT037220_DBD_TNT_Q_rep1	2	37.6011	12.834	69.4013	FALSE
57C10_AD_VT037220_DBD_TNT_Q_rep1	2	-50.1993	-128.282	49.6194	FALSE
57C10_AD_VT037220_DBD_TNT_Q_rep1	2	-94.6037	-154.246	34.7571	FALSE
57C10_AD_VT037220_DBD_TNT_Q_rep1	2	-140.093	159.462	42.4823	FALSE
57C10_AD_VT037220_DBD_TNT_Q_rep1	3	126.821	170.968	47.8126	TRUE
57C10_AD_VT037220_DBD_TNT_Q_rep1	3	83.1947	124.693	57.4502	TRUE
57C10_AD_VT037220_DBD_TNT_Q_rep1	3	37.1339	129.963	65.5536	TRUE
57C10_AD_VT037220_DBD_TNT_Q_rep1	3	-50.8956	-152.006	48.814	TRUE
57C10_AD_VT037220_DBD_TNT_Q_rep1	3	-96.7554	-120.329	46.2172	TRUE
57C10_AD_VT037220_DBD_TNT_Q_rep1	3	-141.859	-153.211	51.6959	TRUE
57C10_AD_VT037220_DBD_TNT_Q_rep1	4	128.707	132.369	59.2007	TRUE
57C10_AD_VT037220_DBD_TNT_Q_rep1	4	81.4406	110.432	73.5046	TRUE
57C10_AD_VT037220_DBD_TNT_Q_rep1	4	38.969	65.9632	58.2725	TRUE
57C10_AD_VT037220_DBD_TNT_Q_rep1	4	-51.1615	-70.2308	77.5746	TRUE
57C10_AD_VT037220_DBD_TNT_Q_rep1	4	-98.6156	-124.621	69.4409	TRUE
57C10_AD_VT037220_DBD_TNT_Q_rep1	4	-141.586	-159.655	80.3452	TRUE
57C10_AD_VT037220_DBD_TNT_Q_rep1	5	126.117	160.528	41.3083	TRUE
57C10_AD_VT037220_DBD_TNT_Q_rep1	5	81.968	131.205	36.7618	TRUE
57C10_AD_VT037220_DBD_TNT_Q_rep1	5	34.9713	92.2773	53.7291	TRUE
57C10_AD_VT037220_DBD_TNT_Q_rep1	5	-49.8164	-129.161	39.3549	TRUE
57C10_AD_VT037220_DBD_TNT_Q_rep1	5	-96.2122	-133.951	37.428	TRUE
57C10_AD_VT037220_DBD_TNT_Q_rep1	5	-142.277	-176.389	44.3885	TRUE
57C10_AD_VT037220_DBD_TNT_Q_rep1	6	124.499	169.243	36.3451	FALSE
57C10_AD_VT037220_DBD_TNT_Q_rep1	6	80.0466	131.297	38.1118	FALSE
57C10_AD_VT037220_DBD_TNT_Q_rep1	6	34.0072	82.9878	33.1614	FALSE
57C10_AD_VT037220_DBD_TNT_Q_rep1	6	-51.2459	-70.3977	33.8638	FALSE
57C10_AD_VT037220_DBD_TNT_Q_rep1	6	-96.8897	-95.8834	46.7882	FALSE
57C10_AD_VT037220_DBD_TNT_Q_rep1	6	-143.564	-122.803	31.7193	FALSE
57C10_AD_VT037220_DBD_TNT_Q_rep1	7	130.217	142.031	58.1208	FALSE
57C10_AD_VT037220_DBD_TNT_Q_rep1	7	82.9287	82.4474	57.3284	FALSE
57C10_AD_VT037220_DBD_TNT_Q_rep1	7	35.6932	65.0747	37.5381	FALSE
57C10_AD_VT037220_DBD_TNT_Q_rep1	7	-50.4352	-90.8719	44.7294	FALSE
57C10_AD_VT037220_DBD_TNT_Q_rep1	7	-96.6634	-140.264	47.1695	FALSE
57C10_AD_VT037220_DBD_TNT_Q_rep1	7	-140.52	-179.581	46.9194	FALSE
57C10_AD_VT037220_DBD_TNT_Q_rep1	8	128.131	128.131	38.4909	TRUE
57C10_AD_VT037220_DBD_TNT_Q_rep1	8	80.8517	119.494	55.5488	TRUE
57C10_AD_VT037220_DBD_TNT_Q_rep1	8	35.4508	85.6639	53.7904	TRUE
57C10_AD_VT037220_DBD_TNT_Q_rep1	8	-51.0297	-110.411	65.8038	TRUE
57C10_AD_VT037220_DBD_TNT_Q_rep1	8	-95.7408	-157.929	46.3236	TRUE
57C10_AD_VT037220_DBD_TNT_Q_rep1	8	-141.743	-130.372	39.6172	TRUE
57C10_AD_VT037220_DBD_TNT_Q_rep1	9	127.745	134.52	51.2125	FALSE
57C10_AD_VT037220_DBD_TNT_Q_rep1	9	81.0168	136.703	36.2398	FALSE
57C10_AD_VT037220_DBD_TNT_Q_rep1	9	33.8415	126.899	56.9529	FALSE
57C10_AD_VT037220_DBD_TNT_Q_rep1	9	-50.7151	-89.9604	44.8939	FALSE
57C10_AD_VT037220_DBD_TNT_Q_rep1	9	-95.0037	-130.789	40.2853	FALSE
57C10_AD_VT037220_DBD_TNT_Q_rep1	9	-140.526	-178.192	36.886	FALSE
57C10_AD_VT037220_DBD_TNT_Q_rep1	10	128.295	-132.427	95.4278	FALSE
57C10_AD_VT037220_DBD_TNT_Q_rep1	10	83.4637	-98.6327	94.9045	FALSE
57C10_AD_VT037220_DBD_TNT_Q_rep1	10	36.848	-87.2613	82.7094	FALSE
57C10_AD_VT037220_DBD_TNT_Q_rep1	10	-53.6606	-12.8406	70.838	FALSE
57C10_AD_VT037220_DBD_TNT_Q_rep1	10	-96.6167	-126.947	85.6727	FALSE
57C10_AD_VT037220_DBD_TNT_Q_rep1	10	-140.787	-134.545	63.8861	FALSE
57C10_AD_VT037220_DBD_TNT_Q_rep1	11	125.437	145.123	36.0431	FALSE
57C10_AD_VT037220_DBD_TNT_Q_rep1	11	80.5872	119.664	36.1349	FALSE
57C10_AD_VT037220_DBD_TNT_Q_rep1	11	37.1832	-133.221	35.3353	FALSE
57C10_AD_VT037220_DBD_TNT_Q_rep1	11	-50.9601	-75.007	40.1263	FALSE
57C10_AD_VT037220_DBD_TNT_Q_rep1	11	-96.2887	-122.983	31.3483	FALSE
57C10_AD_VT037220_DBD_TNT_Q_rep1	11	-141.628	-138.627	41.8148	FALSE
57C10_AD_VT037220_DBD_TNT_Q_rep1	12	130.745	128.888	48.6205	FALSE
57C10_AD_VT037220_DBD_TNT_Q_rep1	12	84.0347	137.285	48.9291	FALSE
57C10_AD_VT037220_DBD_TNT_Q_rep1	12	37.6298	78.8134	105.632	FALSE
57C10_AD_VT037220_DBD_TNT_Q_rep1	12	-50.9506	-114.912	80.1898	FALSE
57C10_AD_VT037220_DBD_TNT_Q_rep1	12	-95.1211	-108.294	54.6964	FALSE
57C10_AD_VT037220_DBD_TNT_Q_rep1	12	-141.765	-166.094	47.2666	FALSE
57C10_AD_VT037220_DBD_TNT_Q_rep1	13	127.988	113.413	33.1494	FALSE
57C10_AD_VT037220_DBD_TNT_Q_rep1	13	81.9914	101.49	36.2805	FALSE
57C10_AD_VT037220_DBD_TNT_Q_rep1	13	35.5359	58.4029	53.2526	FALSE
57C10_AD_VT037220_DBD_TNT_Q_rep1	13	-51.189	-104.385	58.619	FALSE
57C10_AD_VT037220_DBD_TNT_Q_rep1	13	-95.021	-150.607	77.6929	FALSE
57C10_AD_VT037220_DBD_TNT_Q_rep1	13	-140.082	155.627	67.6669	FALSE
57C10_AD_VT037220_DBD_TNT_Q_rep1	14	130.14	111.46	56.6899	FALSE
57C10_AD_VT037220_DBD_TNT_Q_rep1	14	85.1407	63.4007	58.8063	FALSE
57C10_AD_VT037220_DBD_TNT_Q_rep1	14	39.848	33.7678	72.4566	FALSE
57C10_AD_VT037220_DBD_TNT_Q_rep1	14	-50.2507	-63.5112	62.9449	FALSE
57C10_AD_VT037220_DBD_TNT_Q_rep1	14	-95.8434	-174.916	77.3355	FALSE
57C10_AD_VT037220_DBD_TNT_Q_rep1	14	-140.407	152.761	63.1701	FALSE
57C10_AD_VT037220_DBD_TNT_Q_rep1	15	128.464	173.164	91.2086	FALSE
57C10_AD_VT037220_DBD_TNT_Q_rep1	15	83.2169	65.3973	117.268	FALSE
57C10_AD_VT037220_DBD_TNT_Q_rep1	15	38.9738	43.8463	89.912	FALSE
57C10_AD_VT037220_DBD_TNT_Q_rep1	15	-52.3033	177.55	97.2951	FALSE
57C10_AD_VT037220_DBD_TNT_Q_rep1	15	-94.3348	-160.819	41.1237	FALSE
57C10_AD_VT037220_DBD_TNT_Q_rep1	15	-140.17	-169.513	36.9926	FALSE
57C10_AD_VT037220_DBD_TNT_Q_rep1	16	127.901	139.631	59.5774	FALSE
57C10_AD_VT037220_DBD_TNT_Q_rep1	16	80.4083	138.261	58.6276	FALSE
57C10_AD_VT037220_DBD_TNT_Q_rep1	16	35.724	71.1494	38.7772	FALSE
57C10_AD_VT037220_DBD_TNT_Q_rep1	16	-49.3595	-99.2795	39.5271	FALSE
57C10_AD_VT037220_DBD_TNT_Q_rep1	16	-96.4794	-105.018	57.8164	FALSE
57C10_AD_VT037220_DBD_TNT_Q_rep1	16	-140.332	-164.628	42.7099	FALSE
57C10_AD_VT037220_DBD_TNT_Q_rep1	17	129.331	155.171	73.7521	FALSE
57C10_AD_VT037220_DBD_TNT_Q_rep1	17	81.876	-167.783	55.2444	FALSE
57C10_AD_VT037220_DBD_TNT_Q_rep1	17	35.5421	-71.3443	92.7483	FALSE
57C10_AD_VT037220_DBD_TNT_Q_rep1	17	-49.8705	-112.624	84.7266	FALSE
57C10_AD_VT037220_DBD_TNT_Q_rep1	17	-98.1316	89.821	103.318	FALSE
57C10_AD_VT037220_DBD_TNT_Q_rep1	17	-141.696	-161.285	86.6891	FALSE
57C10_AD_VT037220_DBD_TNT_Q_rep1	18	130.136	98.1189	39.6176	FALSE
57C10_AD_VT037220_DBD_TNT_Q_rep1	18	83.2572	100.632	34.008	FALSE
57C10_AD_VT037220_DBD_TNT_Q_rep1	18	35.3879	90.7711	38.113	FALSE
57C10_AD_VT037220_DBD_TNT_Q_rep1	18	-50.5564	-162.353	52.5858	FALSE
57C10_AD_VT037220_DBD_TNT_Q_rep1	18	-94.9116	-121.81	65.0853	FALSE
57C10_AD_VT037220_DBD_TNT_Q_rep1	18	-139.262	-177.179	50.0727	FALSE
57C10_AD_VT037220_DBD_TNT_Q_rep1	19	129.042	114.107	41.9025	FALSE
57C10_AD_VT037220_DBD_TNT_Q_rep1	19	84.5616	66.8432	37.9569	FALSE
57C10_AD_VT037220_DBD_TNT_Q_rep1	19	37.523	26.6719	39.6723	FALSE
57C10_AD_VT037220_DBD_TNT_Q_rep1	19	-49.7199	-89.0197	45.0815	FALSE
57C10_AD_VT037220_DBD_TNT_Q_rep1	19	-94.0451	-172.489	50.7759	FALSE
57C10_AD_VT037220_DBD_TNT_Q_rep1	19	-139.524	179.736	36.9226	FALSE
57C10_AD_VT037220_DBD_TNT_Q_rep1	20	129.434	167.265	81.1349	FALSE
57C10_AD_VT037220_DBD_TNT_Q_rep1	20	81.9115	80.7031	54.0734	FALSE
57C10_AD_VT037220_DBD_TNT_Q_rep1	20	39.0844	74.7554	87.5078	FALSE
57C10_AD_VT037220_DBD_TNT_Q_rep1	20	-51.3308	-155.014	109.347	FALSE
57C10_AD_VT037220_DBD_TNT_Q_rep1	20	-95.5857	-115.817	61.2229	FALSE
57C10_AD_VT037220_DBD_TNT_Q_rep1	20	-141.428	-141.019	60.7514	FALSE
57C10_AD_VT037220_DBD_TNT_Q_rep1	21	126.898	150.918	47.4363	FALSE
57C10_AD_VT037220_DBD_TNT_Q_rep1	21	80.562	122.106	51.7159	FALSE
57C10_AD_VT037220_DBD_TNT_Q_rep1	21	34.2883	167.999	53.9063	FALSE
57C10_AD_VT037220_DBD_TNT_Q_rep1	21	-50.7271	-179.39	41.0789	FALSE
57C10_AD_VT037220_DBD_TNT_Q_rep1	21	-95.0128	-108.971	19.3068	FALSE
57C10_AD_VT037220_DBD_TNT_Q_rep1	21	-141.733	-164.649	38.587	FALSE
57C10_AD_VT037220_DBD_TNT_Q_rep1	22	129.502	104.356	33.7914	FALSE
57C10_AD_VT037220_DBD_TNT_Q_rep1	22	82.098	89.3868	29.2574	FALSE
57C10_AD_VT037220_DBD_TNT_Q_rep1	22	36.4631	148.987	62.9861	FALSE
57C10_AD_VT037220_DBD_TNT_Q_rep1	22	-49.3774	-126.671	52.4378	FALSE
57C10_AD_VT037220_DBD_TNT_Q_rep1	22	-94.3893	171.303	43.5422	FALSE
57C10_AD_VT037220_DBD_TNT_Q_rep1	22	-140.566	-164.386	44.6107	FALSE
57C10_AD_VT037220_DBD_TNT_Q_rep2	1	125.999	120.986	55.1609	FALSE
57C10_AD_VT037220_DBD_TNT_Q_rep2	1	81.3372	108.953	28.4268	FALSE
57C10_AD_VT037220_DBD_TNT_Q_rep2	1	34.0393	19.0566	28.566	FALSE
57C10_AD_VT037220_DBD_TNT_Q_rep2	1	-52.4812	-70.4555	48.6694	FALSE
57C10_AD_VT037220_DBD_TNT_Q_rep2	1	-96.6034	-115.455	30.7192	FALSE
57C10_AD_VT037220_DBD_TNT_Q_rep2	1	-144.471	-163.339	33.9344	FALSE
57C10_AD_VT037220_DBD_TNT_Q_rep2	2	129.173	141.706	65.8442	FALSE
57C10_AD_VT037220_DBD_TNT_Q_rep2	2	83.3706	57.1295	40.8815	FALSE
57C10_AD_VT037220_DBD_TNT_Q_rep2	2	36.1442	27.9271	30.7678	FALSE
57C10_AD_VT037220_DBD_TNT_Q_rep2	2	-50.2285	-25.851	28.8801	FALSE
57C10_AD_VT037220_DBD_TNT_Q_rep2	2	-94.9472	-129.895	41.365	FALSE
57C10_AD_VT037220_DBD_TNT_Q_rep2	2	-140.389	-157.184	40.4468	FALSE
57C10_AD_VT037220_DBD_TNT_Q_rep2	3	130.469	115.133	36.6635	FALSE
57C10_AD_VT037220_DBD_TNT_Q_rep2	3	78.8246	158.196	45.2114	FALSE
57C10_AD_VT037220_DBD_TNT_Q_rep2	3	35.8893	-174.06	32.0163	FALSE
57C10_AD_VT037220_DBD_TNT_Q_rep2	3	-49.8137	-143.913	31.2192	FALSE
57C10_AD_VT037220_DBD_TNT_Q_rep2	3	-95.4939	174.189	32.1483	FALSE
57C10_AD_VT037220_DBD_TNT_Q_rep2	3	-139.818	166.239	33.8176	FALSE
57C10_AD_VT037220_DBD_TNT_Q_rep2	4	134.105	123.718	85.8032	FALSE
57C10_AD_VT037220_DBD_TNT_Q_rep2	4	89.3626	152.745	110.803	FALSE
57C10_AD_VT037220_DBD_TNT_Q_rep2	4	44.2409	123.943	92.3302	FALSE
57C10_AD_VT037220_DBD_TNT_Q_rep2	4	-46.4888	-162.656	90.5477	FALSE
57C10_AD_VT037220_DBD_TNT_Q_rep2	4	-91.6375	-144.928	69.4494	FALSE
57C10_AD_VT037220_DBD_TNT_Q_rep2	4	-136.398	-145.387	54.6132	FALSE
57C10_AD_VT037220_DBD_TNT_Q_rep2	5	133.367	131.014	42.9358	FALSE
57C10_AD_VT037220_DBD_TNT_Q_rep2	5	88.8741	84.3111	49.7389	FALSE
57C10_AD_VT037220_DBD_TNT_Q_rep2	5	44.3318	78.0819	41.6475	FALSE
57C10_AD_VT037220_DBD_TNT_Q_rep2	5	-46.8384	-90.9504	41.2393	FALSE
57C10_AD_VT037220_DBD_TNT_Q_rep2	5	-91.4713	-115.821	35.0509	FALSE
57C10_AD_VT037220_DBD_TNT_Q_rep2	5	-136.373	-139.677	44.8169	FALSE
57C10_AD_VT037220_DBD_TNT_Q_rep2	6	129.805	111.95	26.7444	FALSE
57C10_AD_VT037220_DBD_TNT_Q_rep2	6	81.3464	102.348	33.479	FALSE
57C10_AD_VT037220_DBD_TNT_Q_rep2	6	34.6032	42.5506	41.4546	FALSE
57C10_AD_VT037220_DBD_TNT_Q_rep2	6	-50.9965	-142.209	52.8675	FALSE
57C10_AD_VT037220_DBD_TNT_Q_rep2	6	-93.981	-143.878	29.9457	FALSE
57C10_AD_VT037220_DBD_TNT_Q_rep2	6	-140.446	-159.043	38.1325	FALSE
57C10_AD_VT037220_DBD_TNT_Q_rep2	7	134.931	147.712	44.4864	FALSE
57C10_AD_VT037220_DBD_TNT_Q_rep2	7	90.7093	114.701	42.121	FALSE
57C10_AD_VT037220_DBD_TNT_Q_rep2	7	45.3673	39.7677	83.9832	FALSE
57C10_AD_VT037220_DBD_TNT_Q_rep2	7	-46.2502	-104.259	44.3001	FALSE
57C10_AD_VT037220_DBD_TNT_Q_rep2	7	-91.1559	-159.4	48.0406	FALSE
57C10_AD_VT037220_DBD_TNT_Q_rep2	7	-136.132	-150.491	50.811	FALSE
57C10_AD_VT037220_DBD_TNT_Q_rep2	8	133.808	144.973	37.8117	FALSE
57C10_AD_VT037220_DBD_TNT_Q_rep2	8	88.3015	108.344	38.1873	FALSE
57C10_AD_VT037220_DBD_TNT_Q_rep2	8	43.7491	64.7505	42.7583	FALSE
57C10_AD_VT037220_DBD_TNT_Q_rep2	8	-46.9204	-26.8258	60.8773	FALSE
57C10_AD_VT037220_DBD_TNT_Q_rep2	8	-91.9791	-97.0332	54.4124	FALSE
57C10_AD_VT037220_DBD_TNT_Q_rep2	8	-136.642	-150.073	55.522	FALSE
57C10_AD_VT037220_DBD_TNT_Q_rep2	9	133.372	120.377	40.3398	FALSE
57C10_AD_VT037220_DBD_TNT_Q_rep2	9	88.2887	118.3	39.8246	FALSE
57C10_AD_VT037220_DBD_TNT_Q_rep2	9	43.0108	19.3521	41.2813	FALSE
57C10_AD_VT037220_DBD_TNT_Q_rep2	9	-47.1752	-55.3194	60.2645	FALSE
57C10_AD_VT037220_DBD_TNT_Q_rep2	9	-92.046	-139.591	35.558	FALSE
57C10_AD_VT037220_DBD_TNT_Q_rep2	9	-136.874	-169.504	55.0527	FALSE
57C10_AD_VT037220_DBD_TNT_Q_rep2	10	134.565	152.155	44.0908	FALSE
57C10_AD_VT037220_DBD_TNT_Q_rep2	10	91.5964	114.196	43.5203	FALSE
57C10_AD_VT037220_DBD_TNT_Q_rep2	10	47.209	42.1294	39.148	FALSE
57C10_AD_VT037220_DBD_TNT_Q_rep2	10	-46.6358	-71.1807	50.2742	FALSE
57C10_AD_VT037220_DBD_TNT_Q_rep2	10	-90.2991	-133.603	42.7183	FALSE
57C10_AD_VT037220_DBD_TNT_Q_rep2	10	-134.419	-147.662	44.6967	FALSE
57C10_AD_VT037220_DBD_TNT_Q_rep2	11	134.652	161.122	53.0969	FALSE
57C10_AD_VT037220_DBD_TNT_Q_rep2	11	89.5933	72.1929	31.1305	FALSE
57C10_AD_VT037220_DBD_TNT_Q_rep2	11	44.5394	-30.6613	42.7018	FALSE
57C10_AD_VT037220_DBD_TNT_Q_rep2	11	-44.7793	106.846	67.3833	FALSE
57C10_AD_VT037220_DBD_TNT_Q_rep2	11	-91.2578	-176.57	33.1002	FALSE
57C10_AD_VT037220_DBD_TNT_Q_rep2	11	-136.4	149.412	33.3224	FALSE
57C10_AD_VT037220_DBD_TNT_Q_rep2	12	135.979	153.236	36.4794	FALSE
57C10_AD_VT037220_DBD_TNT_Q_rep2	12	91.3928	154.09	35.5231	FALSE
57C10_AD_VT037220_DBD_TNT_Q_rep2	12	46.5463	146.503	35.7006	FALSE
57C10_AD_VT037220_DBD_TNT_Q_rep2	12	-46.5527	-91.1917	37.559	FALSE
57C10_AD_VT037220_DBD_TNT_Q_rep2	12	-89.9686	-132.202	40.114	FALSE
57C10_AD_VT037220_DBD_TNT_Q_rep2	12	-133.122	-23.7322	27.0913	FALSE
57C10_AD_VT037220_DBD_TNT_Q_rep2	13	133.462	145.046	76.4071	FALSE
57C10_AD_VT037220_DBD_TNT_Q_rep2	13	88.6511	115.501	47.5233	FALSE
57C10_AD_VT037220_DBD_TNT_Q_rep2	13	44.3168	50.6211	41.7706	FALSE
57C10_AD_VT037220_DBD_TNT_Q_rep2	13	-47.2465	-73.6173	35.7177	FALSE
57C10_AD_VT037220_DBD_TNT_Q_rep2	13	-91.4322	-50.0165	32.0213	FALSE
57C10_AD_VT037220_DBD_TNT_Q_rep2	13	-136.465	-133.244	53.0006	FALSE
57C10_AD_VT037220_DBD_TNT_Q_rep2	14	133.09	130.168	34.0292	FALSE
57C10_AD_VT037220_DBD_TNT_Q_rep2	14	88.3669	110.068	27.7898	FALSE
57C10_AD_VT037220_DBD_TNT_Q_rep2	14	43.9306	76.9491	27.7444	FALSE
57C10_AD_VT037220_DBD_TNT_Q_rep2	14	-47.2678	-63.3155	30.0257	FALSE
57C10_AD_VT037220_DBD_TNT_Q_rep2	14	-91.7019	-84.3016	29.3642	FALSE
57C10_AD_VT037220_DBD_TNT_Q_rep2	14	-136.612	-140.483	42.2894	FALSE
57C10_AD_VT037220_DBD_TNT_Q_rep2	15	133.929	136.078	36.5759	FALSE
57C10_AD_VT037220_DBD_TNT_Q_rep2	15	89.1837	111.732	35.5951	FALSE
57C10_AD_VT037220_DBD_TNT_Q_rep2	15	43.956	68.3787	36.3827	FALSE
57C10_AD_VT037220_DBD_TNT_Q_rep2	15	-45.7629	41.2347	35.2083	FALSE
57C10_AD_VT037220_DBD_TNT_Q_rep2	15	-90.9632	-25.7829	32.1707	FALSE
57C10_AD_VT037220_DBD_TNT_Q_rep2	15	-135.846	-89.5111	32.9104	FALSE
57C10_AD_VT037220_DBD_TNT_Q_rep2	16	134.726	139.785	32.8422	FALSE
57C10_AD_VT037220_DBD_TNT_Q_rep2	16	91.5317	119.01	42.2262	FALSE
57C10_AD_VT037220_DBD_TNT_Q_rep2	16	46.5299	175.205	34.8519	FALSE
57C10_AD_VT037220_DBD_TNT_Q_rep2	16	-45.8216	-16.2039	33.5504	FALSE
57C10_AD_VT037220_DBD_TNT_Q_rep2	16	-90.154	-110.504	44.6309	FALSE
57C10_AD_VT037220_DBD_TNT_Q_rep2	16	-135.899	-170.006	51.779	FALSE
57C10_AD_VT037220_DBD_TNT_Q_rep2	17	135.075	120.458	47.6376	FALSE
57C10_AD_VT037220_DBD_TNT_Q_rep2	17	90.7201	159.587	127.401	FALSE
57C10_AD_VT037220_DBD_TNT_Q_rep2	17	46.1126	23.1426	63.8759	FALSE
57C10_AD_VT037220_DBD_TNT_Q_rep2	17	-45.9432	-78.2319	44.1562	FALSE
57C10_AD_VT037220_DBD_TNT_Q_rep2	17	-90.8728	-141.282	52.7686	FALSE
57C10_AD_VT037220_DBD_TNT_Q_rep2	17	-135.692	177.896	54.4373	FALSE
57C10_AD_VT037220_DBD_TNT_Q_rep2	18	134.118	-161.078	59.9619	FALSE
57C10_AD_VT037220_DBD_TNT_Q_rep2	18	88.5698	91.6434	55.1377	FALSE
57C10_AD_VT037220_DBD_TNT_Q_rep2	18	44.0025	80.3901	42.0326	FALSE
57C10_AD_VT037220_DBD_TNT_Q_rep2	18	-46.9191	-72.7241	42.2095	FALSE
57C10_AD_VT037220_DBD_TNT_Q_rep2	18	-91.8367	-86.6809	53.1304	FALSE
57C10_AD_VT037220_DBD_TNT_Q_rep2	18	-136.01	-135.442	62.4109	FALSE
57C10_AD_VT037220_DBD_TNT_Q_rep2	19	133.603	112.683	48.3804	FALSE
57C10_AD_VT037220_DBD_TNT_Q_rep2	19	89.4657	81.9908	36.8399	FALSE
57C10_AD_VT037220_DBD_TNT_Q_rep2	19	45.8013	95.1939	49.9414	FALSE
57C10_AD_VT037220_DBD_TNT_Q_rep2	19	-46.532	-174.713	48.3275	FALSE
57C10_AD_VT037220_DBD_TNT_Q_rep2	19	-91.0282	-161.671	46.0015	FALSE
57C10_AD_VT037220_DBD_TNT_Q_rep2	19	-136.141	130.802	40.0225	FALSE
57C10_AD_VT037220_DBD_TNT_Q_rep2	20	133.518	127.305	32.9647	FALSE
57C10_AD_VT037220_DBD_TNT_Q_rep2	20	90.814	104.451	36.7689	FALSE
57C10_AD_VT037220_DBD_TNT_Q_rep2	20	46.9712	102.797	30.2421	FALSE
57C10_AD_VT037220_DBD_TNT_Q_rep2	20	-46.8233	-69.3848	29.4411	FALSE
57C10_AD_VT037220_DBD_TNT_Q_rep2	20	-90.4664	-91.323	35.2934	FALSE
57C10_AD_VT037220_DBD_TNT_Q_rep2	20	-134.307	-90.49	28.2972	FALSE
57C10_AD_VT037220_DBD_TNT_Q_rep2	21	135.81	145.431	29.9341	FALSE
57C10_AD_VT037220_DBD_TNT_Q_rep2	21	91.4732	155.464	31.7277	FALSE
57C10_AD_VT037220_DBD_TNT_Q_rep2	21	45.4567	-146.201	48.3022	FALSE
57C10_AD_VT037220_DBD_TNT_Q_rep2	21	-46.1246	-94.6127	32.2704	FALSE
57C10_AD_VT037220_DBD_TNT_Q_rep2	21	-89.4852	-116.75	39.6967	FALSE
57C10_AD_VT037220_DBD_TNT_Q_rep2	21	-133.863	-134.57	43.9075	FALSE
57C10_AD_VT037220_DBD_TNT_Q_rep2	22	133.456	152.418	35.5111	FALSE
57C10_AD_VT037220_DBD_TNT_Q_rep2	22	89.1008	110.664	29.9882	FALSE
57C10_AD_VT037220_DBD_TNT_Q_rep2	22	44.4827	69.0059	96.098	FALSE
57C10_AD_VT037220_DBD_TNT_Q_rep2	22	-47.1165	-96.0971	54.5613	FALSE
57C10_AD_VT037220_DBD_TNT_Q_rep2	22	-92.2225	-141.556	57.1504	FALSE
57C10_AD_VT037220_DBD_TNT_Q_rep2	22	-136.58	-152.31	75.1385	FALSE
57C10_AD_VT037220_DBD_TNT_Q_rep2	23	133.743	141.686	58.7587	FALSE
57C10_AD_VT037220_DBD_TNT_Q_rep2	23	89.1198	104.797	33.2984	FALSE
57C10_AD_VT037220_DBD_TNT_Q_rep2	23	43.6565	28.8631	32.7554	FALSE
57C10_AD_VT037220_DBD_TNT_Q_rep2	23	-47.094	-81.2915	29.3791	FALSE
57C10_AD_VT037220_DBD_TNT_Q_rep2	23	-91.6432	-99.5975	32.0216	FALSE
57C10_AD_VT037220_DBD_TNT_Q_rep2	23	-136.301	-140.039	58.929	FALSE
57C10_AD_VT037220_DBD_TNT_Q_rep2	24	133.545	143.938	38.7302	FALSE
57C10_AD_VT037220_DBD_TNT_Q_rep2	24	88.9255	94.0606	33.6416	FALSE
57C10_AD_VT037220_DBD_TNT_Q_rep2	24	44.0796	150.958	36.9233	FALSE
57C10_AD_VT037220_DBD_TNT_Q_rep2	24	-47.1023	-80.6387	35.1433	FALSE
57C10_AD_VT037220_DBD_TNT_Q_rep2	24	-91.9229	-123.138	32.6464	FALSE
57C10_AD_VT037220_DBD_TNT_Q_rep2	24	-136.551	-173.423	42.4912	FALSE
57C10_AD_VT037220_DBD_TNT_Q_rep2	25	134.192	145.93	33.0289	FALSE
57C10_AD_VT037220_DBD_TNT_Q_rep2	25	89.8725	121.201	66.6321	FALSE
57C10_AD_VT037220_DBD_TNT_Q_rep2	25	46.6015	68.0093	32.6704	FALSE
57C10_AD_VT037220_DBD_TNT_Q_rep2	25	-44.5626	-142.485	30.1646	FALSE
57C10_AD_VT037220_DBD_TNT_Q_rep2	25	-90.9066	148.965	60.9536	FALSE
57C10_AD_VT037220_DBD_TNT_Q_rep2	25	-136.356	135.376	33.0831	FALSE
57C10_AD_VT037220_DBD_TNT_Q_rep2	26	136.31	168.311	39.3329	FALSE
57C10_AD_VT037220_DBD_TNT_Q_rep2	26	92.0168	158.819	36.3368	FALSE
57C10_AD_VT037220_DBD_TNT_Q_rep2	26	47.117	89.2931	41.7665	FALSE
57C10_AD_VT037220_DBD_TNT_Q_rep2	26	-46.1033	-71.7225	50.6266	FALSE
57C10_AD_VT037220_DBD_TNT_Q_rep2	26	-89.4228	-99.1831	40.2631	FALSE
57C10_AD_VT037220_DBD_TNT_Q_rep2	26	-134.853	-171.281	33.6869	FALSE
57C10_AD_VT037220_DBD_TNT_Q_rep2	27	135.541	151.655	40.188	FALSE
57C10_AD_VT037220_DBD_TNT_Q_rep2	27	91.8894	123.282	35.1966	FALSE
57C10_AD_VT037220_DBD_TNT_Q_rep2	27	45.7388	50.2641	49.2477	FALSE
57C10_AD_VT037220_DBD_TNT_Q_rep2	27	-44.6982	-57.4505	69.0567	FALSE
57C10_AD_VT037220_DBD_TNT_Q_rep2	27	-91.0027	-109.032	39.4682	FALSE
57C10_AD_VT037220_DBD_TNT_Q_rep2	27	-135.796	-151.774	41.2076	FALSE
57C10_AD_VT037220_DBD_TNT_Q_rep2	28	133.63	155.308	45.0765	FALSE
57C10_AD_VT037220_DBD_TNT_Q_rep2	28	88.732	144.315	49.3622	FALSE
57C10_AD_VT037220_DBD_TNT_Q_rep2	28	43.8394	72.3253	37.7195	FALSE
57C10_AD_VT037220_DBD_TNT_Q_rep2	28	-47.491	-171.655	45.045	FALSE
57C10_AD_VT037220_DBD_TNT_Q_rep2	28	-91.9943	-120.182	45.3193	FALSE
57C10_AD_VT037220_DBD_TNT_Q_rep2	28	-136.384	-141.514	47.8149	FALSE
57C10_AD_VT037220_DBD_TNT_Q_rep2	29	134.264	174.626	34.8518	FALSE
57C10_AD_VT037220_DBD_TNT_Q_rep2	29	89.4971	148.944	62.3153	FALSE
57C10_AD_VT037220_DBD_TNT_Q_rep2	29	44.4637	121.061	46.9466	FALSE
57C10_AD_VT037220_DBD_TNT_Q_rep2	29	-45.7859	-36.6552	49.0657	FALSE
57C10_AD_VT037220_DBD_TNT_Q_rep2	29	-91.0169	-102.359	30.5772	FALSE
57C10_AD_VT037220_DBD_TNT_Q_rep2	29	-135.721	-141.002	30.9877	FALSE
57C10_AD_VT037220_DBD_TNT_Q_rep2	30	134.174	168.362	62.1961	FALSE
57C10_AD_VT037220_DBD_TNT_Q_rep2	30	89.3224	-177.912	43.2537	FALSE
57C10_AD_VT037220_DBD_TNT_Q_rep2	30	45.0305	-153.65	59.5646	FALSE
57C10_AD_VT037220_DBD_TNT_Q_rep2	30	-46.2794	7.45637	34.658	FALSE
57C10_AD_VT037220_DBD_TNT_Q_rep2	30	-90.5954	-59.8899	29.4892	FALSE
57C10_AD_VT037220_DBD_TNT_Q_rep2	30	-135.963	-125.416	39.2818	FALSE
57C10_AD_VT037220_DBD_TNT_Q_rep2	31	135.245	177.688	43.1696	FALSE
57C10_AD_VT037220_DBD_TNT_Q_rep2	31	91.0446	131.638	44.4366	FALSE
57C10_AD_VT037220_DBD_TNT_Q_rep2	31	46.248	108.38	35.2979	FALSE
57C10_AD_VT037220_DBD_TNT_Q_rep2	31	-45.6158	-67.8678	32.6701	FALSE
57C10_AD_VT037220_DBD_TNT_Q_rep2	31	-89.864	-126.828	35.9358	FALSE
57C10_AD_VT037220_DBD_TNT_Q_rep2	31	-135.664	-169.781	38.7005	FALSE
57C10_AD_VT037220_DBD_TNT_Q_rep2	32	134.581	140.783	44.8972	FALSE
57C10_AD_VT037220_DBD_TNT_Q_rep2	32	89.2067	-14.188	41.2187	FALSE
57C10_AD_VT037220_DBD_TNT_Q_rep2	32	45.1782	-108.518	80.1469	FALSE
57C10_AD_VT037220_DBD_TNT_Q_rep2	32	-46.6204	-133.639	41.3294	FALSE
57C10_AD_VT037220_DBD_TNT_Q_rep2	32	-90.355	-138.754	42.8999	FALSE
57C10_AD_VT037220_DBD_TNT_Q_rep2	32	-133.768	-142.128	37.4679	FALSE
57C10_AD_VT037220_DBD_TNT_Q_rep2	33	136.071	-157.603	41.1652	FALSE
57C10_AD_VT037220_DBD_TNT_Q_rep2	33	91.8894	144.13	33.2649	FALSE
57C10_AD_VT037220_DBD_TNT_Q_rep2	33	46.7128	131.364	35.1803	FALSE
57C10_AD_VT037220_DBD_TNT_Q_rep2	33	-44.5126	139.314	36.4916	FALSE
57C10_AD_VT037220_DBD_TNT_Q_rep2	33	-89.6224	-103.487	28.7876	FALSE
57C10_AD_VT037220_DBD_TNT_Q_rep2	33	-133.582	-130.887	32.1804	FALSE
57C10_AD_VT037220_DBD_TNT_Q_rep2	35	133.14	81.5723	47.9754	FALSE
57C10_AD_VT037220_DBD_TNT_Q_rep2	35	88.0444	75.9206	70.7773	FALSE
57C10_AD_VT037220_DBD_TNT_Q_rep2	35	42.7918	-7.48858	69.0726	FALSE
57C10_AD_VT037220_DBD_TNT_Q_rep2	35	-46.9641	166.551	56.2618	FALSE
57C10_AD_VT037220_DBD_TNT_Q_rep2	35	-91.5962	167.06	51.2697	FALSE
57C10_AD_VT037220_DBD_TNT_Q_rep2	35	-137.286	-169.612	64.7233	FALSE
57C10_AD_VT037220_DBD_TNT_Q_rep2	36	132.819	169.54	110.95	FALSE
57C10_AD_VT037220_DBD_TNT_Q_rep2	36	87.5763	-2.98798	89.2941	FALSE
57C10_AD_VT037220_DBD_TNT_Q_rep2	36	43.3305	52.771	68.7409	FALSE
57C10_AD_VT037220_DBD_TNT_Q_rep2	36	-47.0824	-135.604	58.839	FALSE
57C10_AD_VT037220_DBD_TNT_Q_rep2	36	-92.1611	167.518	56.3042	FALSE
57C10_AD_VT037220_DBD_TNT_Q_rep2	36	-137.021	-176.526	47.9101	FALSE
57C10_AD_VT037220_DBD_TNT_Q_rep2	37	134.675	141.75	33.2836	FALSE
57C10_AD_VT037220_DBD_TNT_Q_rep2	37	90.1196	109.712	36.3237	FALSE
57C10_AD_VT037220_DBD_TNT_Q_rep2	37	46.7893	-44.5489	43.9604	FALSE
57C10_AD_VT037220_DBD_TNT_Q_rep2	37	-46.5267	-134.663	31.7193	FALSE
57C10_AD_VT037220_DBD_TNT_Q_rep2	37	-89.8326	-111.341	26.5175	FALSE
57C10_AD_VT037220_DBD_TNT_Q_rep2	37	-135.362	-169.401	53.8853	FALSE
57C10_AD_VT037220_DBD_TNT_Q_rep2	38	136.293	159.881	41.1083	FALSE
57C10_AD_VT037220_DBD_TNT_Q_rep2	38	91.5946	126.132	24.8434	FALSE
57C10_AD_VT037220_DBD_TNT_Q_rep2	38	46.7467	76.9134	23.5974	FALSE
57C10_AD_VT037220_DBD_TNT_Q_rep2	38	-46.6683	-109.56	32.6029	FALSE
57C10_AD_VT037220_DBD_TNT_Q_rep2	38	-91.8514	-128.271	24.9363	FALSE
57C10_AD_VT037220_DBD_TNT_Q_rep2	38	-136.143	-161.731	27.2237	FALSE
57C10_AD_VT037220_DBD_TNT_Q_rep2	39	134.193	125.625	29.4491	FALSE
57C10_AD_VT037220_DBD_TNT_Q_rep2	39	89.9889	81.2925	34.9472	FALSE
57C10_AD_VT037220_DBD_TNT_Q_rep2	39	45.7708	25.0244	29.4616	FALSE
57C10_AD_VT037220_DBD_TNT_Q_rep2	39	-46.6841	-81.4324	36.039	FALSE
57C10_AD_VT037220_DBD_TNT_Q_rep2	39	-91.6646	-127.249	29.6831	FALSE
57C10_AD_VT037220_DBD_TNT_Q_rep2	39	-136.308	-169.948	32.9585	FALSE
57C10_AD_VT037220_DBD_TNT_Q_rep2	40	133.64	114.907	38.3402	FALSE
57C10_AD_VT037220_DBD_TNT_Q_rep2	40	88.1704	102.325	35.4824	FALSE
57C10_AD_VT037220_DBD_TNT_Q_rep2	40	42.9434	19.1212	77.6537	FALSE
57C10_AD_VT037220_DBD_TNT_Q_rep2	40	-46.5076	-175.692	60.1344	FALSE
57C10_AD_VT037220_DBD_TNT_Q_rep2	40	-92.1601	161.684	87.6972	FALSE
57C10_AD_VT037220_DBD_TNT_Q_rep2	40	-137.369	136.807	51.4633	FALSE
57C10_AD_VT037220_DBD_TNT_Q_rep2	41	133.643	119.016	30.5951	FALSE
57C10_AD_VT037220_DBD_TNT_Q_rep2	41	87.9712	54.7893	26.231	FALSE
57C10_AD_VT037220_DBD_TNT_Q_rep2	41	44.1869	40.1482	25.94	FALSE
57C10_AD_VT037220_DBD_TNT_Q_rep2	41	-47.0731	-109.174	34.0967	FALSE
57C10_AD_VT037220_DBD_TNT_Q_rep2	41	-92.0647	-88.0707	29.367	FALSE
57C10_AD_VT037220_DBD_TNT_Q_rep2	41	-136.776	-171.367	39.6504	FALSE
57C10_AD_VT037220_DBD_TNT_Q_rep2	42	133.144	90.9332	55.1461	FALSE
57C10_AD_VT037220_DBD_TNT_Q_rep2	42	88.3881	86.7305	54.1827	FALSE
57C10_AD_VT037220_DBD_TNT_Q_rep2	42	43.3637	54.6105	77.2785	FALSE
57C10_AD_VT037220_DBD_TNT_Q_rep2	42	-46.8413	-164.701	93.6711	FALSE
57C10_AD_VT037220_DBD_TNT_Q_rep2	42	-91.9272	141.492	51.5973	FALSE
57C10_AD_VT037220_DBD_TNT_Q_rep2	42	-137.854	48.638	107.318	FALSE
57C10_AD_VT037220_DBD_TNT_Q_rep2	43	134.396	133.659	40.1942	FALSE
57C10_AD_VT037220_DBD_TNT_Q_rep2	43	89.3713	94.0846	32.6138	FALSE
57C10_AD_VT037220_DBD_TNT_Q_rep2	43	45.794	73.6124	62.6633	FALSE
57C10_AD_VT037220_DBD_TNT_Q_rep2	43	-46.4487	-146.022	49.7311	FALSE
57C10_AD_VT037220_DBD_TNT_Q_rep2	43	-90.9667	-145.181	37.5525	FALSE
57C10_AD_VT037220_DBD_TNT_Q_rep2	43	-135.085	-146.522	37.3688	FALSE
57C10_AD_VT037220_DBD_TNT_Q_rep2	44	134.275	128.671	27.0955	FALSE
57C10_AD_VT037220_DBD_TNT_Q_rep2	44	90.1954	98.6417	30.0664	FALSE
57C10_AD_VT037220_DBD_TNT_Q_rep2	44	46.5212	57.9778	31.7229	FALSE
57C10_AD_VT037220_DBD_TNT_Q_rep2	44	-43.8516	42.0346	40.8331	FALSE
57C10_AD_VT037220_DBD_TNT_Q_rep2	44	-89.8835	108.184	33.2463	FALSE
57C10_AD_VT037220_DBD_TNT_Q_rep2	44	-136.489	160.265	32.1869	FALSE
57C10_AD_VT037220_DBD_TNT_Q_rep2	45	133.314	102.205	44.6465	FALSE
57C10_AD_VT037220_DBD_TNT_Q_rep2	45	88.3615	95.4401	97.1812	FALSE
57C10_AD_VT037220_DBD_TNT_Q_rep2	45	43.0168	-111.645	87.0919	FALSE
57C10_AD_VT037220_DBD_TNT_Q_rep2	45	-47.3115	-156.199	62.1625	FALSE
57C10_AD_VT037220_DBD_TNT_Q_rep2	45	-92.0393	170.9	50.371	FALSE
57C10_AD_VT037220_DBD_TNT_Q_rep2	45	-137.601	-161.834	72.5054	FALSE
57C10_AD_VT037220_DBD_TNT_Q_rep2	46	132.46	76.0764	64.8529	FALSE
57C10_AD_VT037220_DBD_TNT_Q_rep2	46	87.641	65.785	76.2576	FALSE
57C10_AD_VT037220_DBD_TNT_Q_rep2	46	41.8695	64.6597	85.9666	FALSE
57C10_AD_VT037220_DBD_TNT_Q_rep2	46	-48.3694	171.274	59.8059	FALSE
57C10_AD_VT037220_DBD_TNT_Q_rep2	46	-92.5128	145.946	61.5362	FALSE
57C10_AD_VT037220_DBD_TNT_Q_rep2	46	-137.247	172.994	66.6004	FALSE
57C10_AD_VT037220_DBD_TNT_Q_rep2	47	134.486	128.186	33.4941	FALSE
57C10_AD_VT037220_DBD_TNT_Q_rep2	47	91.1269	125.345	47.6154	FALSE
57C10_AD_VT037220_DBD_TNT_Q_rep2	47	45.8875	82.1095	44.5436	FALSE
57C10_AD_VT037220_DBD_TNT_Q_rep2	47	-45.4365	-14.3923	32.2877	FALSE
57C10_AD_VT037220_DBD_TNT_Q_rep2	47	-90.8559	-130.97	32.1374	FALSE
57C10_AD_VT037220_DBD_TNT_Q_rep2	47	-135.089	-147.32	30.4907	FALSE
57C10_AD_VT037220_DBD_TNT_Q_rep2	48	136.998	-152.793	44.7766	FALSE
57C10_AD_VT037220_DBD_TNT_Q_rep2	48	91.4988	176.994	41.5859	FALSE
57C10_AD_VT037220_DBD_TNT_Q_rep2	48	46.928	102.446	54.8498	FALSE
57C10_AD_VT037220_DBD_TNT_Q_rep2	48	-46.57	-62.0243	42.8073	FALSE
57C10_AD_VT037220_DBD_TNT_Q_rep2	48	-89.8748	-52.8678	31.0654	FALSE
57C10_AD_VT037220_DBD_TNT_Q_rep2	48	-134.634	-137.254	30.1018	FALSE
57C10_AD_VT037220_DBD_TNT_Q_rep2	49	134.287	174.847	46.333	FALSE
57C10_AD_VT037220_DBD_TNT_Q_rep2	49	91.5313	171.453	49.3192	FALSE
57C10_AD_VT037220_DBD_TNT_Q_rep2	49	47.0959	116.044	35.0546	FALSE
57C10_AD_VT037220_DBD_TNT_Q_rep2	49	-43.5653	135.56	53.9049	FALSE
57C10_AD_VT037220_DBD_TNT_Q_rep2	49	-91.1978	-88.2879	53.9688	FALSE
57C10_AD_VT037220_DBD_TNT_Q_rep2	49	-135.597	-117.187	39.1672	FALSE
57C10_AD_VT037220_DBD_TNT_Q_rep2	50	132.8	114.801	54.8081	FALSE
57C10_AD_VT037220_DBD_TNT_Q_rep2	50	87.8046	150.511	71.1141	FALSE
57C10_AD_VT037220_DBD_TNT_Q_rep2	50	42.7741	84.2515	72.054	FALSE
57C10_AD_VT037220_DBD_TNT_Q_rep2	50	-47.6065	-98.8927	93.7921	FALSE
57C10_AD_VT037220_DBD_TNT_Q_rep2	50	-92.0907	-151.299	97.7958	FALSE
57C10_AD_VT037220_DBD_TNT_Q_rep2	50	-137.044	122.703	57.5432	FALSE
57C10_AD_VT037220_DBD_TNT_Q_rep2	51	132.762	107.939	41.1921	FALSE
57C10_AD_VT037220_DBD_TNT_Q_rep2	51	88.1364	112.099	89.2982	FALSE
57C10_AD_VT037220_DBD_TNT_Q_rep2	51	43.1257	13.253	70.2068	FALSE
57C10_AD_VT037220_DBD_TNT_Q_rep2	51	-46.6414	-61.0951	122.533	FALSE
57C10_AD_VT037220_DBD_TNT_Q_rep2	51	-92.0722	136.728	89.5988	FALSE
57C10_AD_VT037220_DBD_TNT_Q_rep2	51	-136.987	133.206	48.2415	FALSE
57C10_AD_VT037220_DBD_shibire	1	125.344	148.916	52.7109	FALSE
57C10_AD_VT037220_DBD_shibire	1	81.4847	124.14	68.4497	FALSE
57C10_AD_VT037220_DBD_shibire	1	39.5028	65.1997	52.0655	FALSE
57C10_AD_VT037220_DBD_shibire	1	-49.9152	-59.3925	56.8457	FALSE
57C10_AD_VT037220_DBD_shibire	1	-94.8692	-120.318	52.8743	FALSE
57C10_AD_VT037220_DBD_shibire	1	-140.395	-170.874	52.6494	FALSE
57C10_AD_VT037220_DBD_shibire	2	130.858	46.8517	76.3947	FALSE
57C10_AD_VT037220_DBD_shibire	2	85.2419	116.077	77.1603	FALSE
57C10_AD_VT037220_DBD_shibire	2	38.5365	-42.9173	53.7442	FALSE
57C10_AD_VT037220_DBD_shibire	2	-49.003	-121.649	51.2067	FALSE
57C10_AD_VT037220_DBD_shibire	2	-94.319	-160.395	47.4474	FALSE
57C10_AD_VT037220_DBD_shibire	2	-139.673	-147.601	51.924	FALSE
57C10_AD_VT037220_DBD_shibire	3	129.632	95.7826	48.4208	FALSE
57C10_AD_VT037220_DBD_shibire	3	84.7153	78.9211	60.6347	FALSE
57C10_AD_VT037220_DBD_shibire	3	37.6144	44.6723	73.2206	FALSE
57C10_AD_VT037220_DBD_shibire	3	-49.8835	-114.26	51.537	FALSE
57C10_AD_VT037220_DBD_shibire	3	-95.7281	-165.775	58.4332	FALSE
57C10_AD_VT037220_DBD_shibire	3	-140.513	176.062	48.6094	FALSE
57C10_AD_VT037220_DBD_shibire	4	125.378	170.225	44.3003	FALSE
57C10_AD_VT037220_DBD_shibire	4	78.5926	-131.726	73.5982	FALSE
57C10_AD_VT037220_DBD_shibire	4	34.1952	140.414	60.9578	FALSE
57C10_AD_VT037220_DBD_shibire	4	-51.1792	2.43713	59.0935	FALSE
57C10_AD_VT037220_DBD_shibire	4	-99.6331	-64.5042	64.7196	FALSE
57C10_AD_VT037220_DBD_shibire	4	-143.211	-124.11	50.411	FALSE
57C10_AD_VT037220_DBD_shibire	5	127.77	159.367	54.3721	FALSE
57C10_AD_VT037220_DBD_shibire	5	84.5228	68.5566	66.6691	FALSE
57C10_AD_VT037220_DBD_shibire	5	38.0002	30.9927	42.4728	FALSE
57C10_AD_VT037220_DBD_shibire	5	-50.6417	-64.9583	46.0055	FALSE
57C10_AD_VT037220_DBD_shibire	5	-94.6545	-170.032	50.6611	FALSE
57C10_AD_VT037220_DBD_shibire	5	-141.147	-151.589	56.1264	FALSE
57C10_AD_VT037220_DBD_shibire	6	128.904	107.508	61.5726	FALSE
57C10_AD_VT037220_DBD_shibire	6	82.1908	110.021	63.9772	FALSE
57C10_AD_VT037220_DBD_shibire	6	38.9812	-120.094	68.6892	FALSE
57C10_AD_VT037220_DBD_shibire	6	-53.2369	-88.6781	101.606	FALSE
57C10_AD_VT037220_DBD_shibire	6	-97.35	-102.504	80.0753	FALSE
57C10_AD_VT037220_DBD_shibire	6	-139.865	179.751	49.9256	FALSE
57C10_AD_VT037220_DBD_shibire	7	125.29	165.399	53.3296	FALSE
57C10_AD_VT037220_DBD_shibire	7	82.8566	117.127	86.7207	FALSE
57C10_AD_VT037220_DBD_shibire	7	37.0065	86.1419	58.999	FALSE
57C10_AD_VT037220_DBD_shibire	7	-54.686	-2.79691	40.7942	FALSE
57C10_AD_VT037220_DBD_shibire	7	-98.1638	-112.117	60.0313	FALSE
57C10_AD_VT037220_DBD_shibire	7	-144.584	-65.8189	46.1028	FALSE
57C10_AD_VT037220_DBD_shibire	8	130.114	128.536	57.8617	FALSE
57C10_AD_VT037220_DBD_shibire	8	85.0387	86.2344	55.1001	FALSE
57C10_AD_VT037220_DBD_shibire	8	39.2996	63.9688	60.3152	FALSE
57C10_AD_VT037220_DBD_shibire	8	-55.7964	-48.8737	49.6796	FALSE
57C10_AD_VT037220_DBD_shibire	8	-99.3391	-90.2975	52.5168	FALSE
57C10_AD_VT037220_DBD_shibire	8	-141.887	139.273	70.502	FALSE
57C10_AD_VT037220_DBD_shibire	9	128.463	111.519	45.211	FALSE
57C10_AD_VT037220_DBD_shibire	9	85.2639	-14.6724	39.7981	FALSE
57C10_AD_VT037220_DBD_shibire	9	41.2273	-98.419	79.6387	FALSE
57C10_AD_VT037220_DBD_shibire	9	-51.4133	-160.342	27.715	FALSE
57C10_AD_VT037220_DBD_shibire	9	-94.5394	-126.939	38.4043	FALSE
57C10_AD_VT037220_DBD_shibire	9	-140.297	-173.105	43.676	FALSE
57C10_AD_VT037220_DBD_shibire	10	125.014	164.713	63.7728	FALSE
57C10_AD_VT037220_DBD_shibire	10	80.0569	146.875	78.1402	FALSE
57C10_AD_VT037220_DBD_shibire	10	34.3146	66.5699	65.7217	FALSE
57C10_AD_VT037220_DBD_shibire	10	-52.2391	-68.3165	63.7218	FALSE
57C10_AD_VT037220_DBD_shibire	10	-95.0242	-110.496	51.3683	FALSE
57C10_AD_VT037220_DBD_shibire	10	-141.446	-147.781	53.4714	FALSE
57C10_AD_VT037220_DBD_shibire	11	130.225	143.125	73.2642	FALSE
57C10_AD_VT037220_DBD_shibire	11	82.496	116.692	65.455	FALSE
57C10_AD_VT037220_DBD_shibire	11	34.4353	149.252	57.4494	FALSE
57C10_AD_VT037220_DBD_shibire	11	-50.9086	-82.2695	38.4931	FALSE
57C10_AD_VT037220_DBD_shibire	11	-95.3234	-111.836	43.0262	FALSE
57C10_AD_VT037220_DBD_shibire	11	-141.226	-154.506	48.2294	FALSE
57C10_AD_VT037220_DBD_shibire	12	127.975	179.088	66.6122	FALSE
57C10_AD_VT037220_DBD_shibire	12	83.079	41.5347	87.7702	FALSE
57C10_AD_VT037220_DBD_shibire	12	36.7299	51.9476	107.84	FALSE
57C10_AD_VT037220_DBD_shibire	12	-50.703	-101.004	50.6461	FALSE
57C10_AD_VT037220_DBD_shibire	12	-95.97	-109.422	61.1072	FALSE
57C10_AD_VT037220_DBD_shibire	12	-143.131	-164.923	46.8516	FALSE
57C10_AD_VT037220_DBD_shibire	13	128.055	147.083	51.3828	FALSE
57C10_AD_VT037220_DBD_shibire	13	80.7868	127.951	66.9082	FALSE
57C10_AD_VT037220_DBD_shibire	13	37.5739	138.68	74.103	FALSE
57C10_AD_VT037220_DBD_shibire	13	-49.7049	-62.5747	77.3538	FALSE
57C10_AD_VT037220_DBD_shibire	13	-94.4732	-160.487	52.8755	FALSE
57C10_AD_VT037220_DBD_shibire	13	-139.474	-176.876	49.1707	FALSE
57C10_AD_VT037220_DBD_shibire	14	128.876	154.069	39.3119	FALSE
57C10_AD_VT037220_DBD_shibire	14	81.78	154.411	44.272	FALSE
57C10_AD_VT037220_DBD_shibire	14	34.4216	-172.996	60.6119	FALSE
57C10_AD_VT037220_DBD_shibire	14	-51.1468	-118.419	49.1776	FALSE
57C10_AD_VT037220_DBD_shibire	14	-95.6378	-120.707	50.8036	FALSE
57C10_AD_VT037220_DBD_shibire	14	-139.892	-173.23	47.6028	FALSE
57C10_AD_VT037220_DBD_shibire	15	127.397	154.515	58.4946	FALSE
57C10_AD_VT037220_DBD_shibire	15	84.6308	89.0655	40.5399	FALSE
57C10_AD_VT037220_DBD_shibire	15	35.0082	59.5002	61.6201	FALSE
57C10_AD_VT037220_DBD_shibire	15	-49.8515	-104.896	55.8367	FALSE
57C10_AD_VT037220_DBD_shibire	15	-95.0359	-158.195	51.4168	FALSE
57C10_AD_VT037220_DBD_shibire	15	-140.851	-165.357	46.3104	FALSE
57C10_AD_VT037220_DBD_shibire	16	128.011	157.743	54.4546	FALSE
57C10_AD_VT037220_DBD_shibire	16	83.0378	50.3339	50.217	FALSE
57C10_AD_VT037220_DBD_shibire	16	33.5731	72.3262	56.7879	FALSE
57C10_AD_VT037220_DBD_shibire	16	-50.4023	-101.635	65.0064	FALSE
57C10_AD_VT037220_DBD_shibire	16	-94.839	-150.213	49.8143	FALSE
57C10_AD_VT037220_DBD_shibire	16	-140.524	-175.587	47.3934	FALSE
57C10_AD_VT037220_DBD_shibire	17	125.594	164.157	41.8622	FALSE
57C10_AD_VT037220_DBD_shibire	17	78.6923	127.42	47.6562	FALSE
57C10_AD_VT037220_DBD_shibire	17	37.5682	48.0073	48.409	FALSE
57C10_AD_VT037220_DBD_shibire	17	-50.6639	-173.49	61.2104	FALSE
57C10_AD_VT037220_DBD_shibire	17	-94.3014	-176.324	57.7442	FALSE
57C10_AD_VT037220_DBD_shibire	17	-139.288	-175.946	52.9967	FALSE
57C10_AD_VT037220_DBD_shibire	18	128.691	144.634	39.863	FALSE
57C10_AD_VT037220_DBD_shibire	18	82.5615	83.2683	47.7849	FALSE
57C10_AD_VT037220_DBD_shibire	18	34.3188	33.7254	49.5817	FALSE
57C10_AD_VT037220_DBD_shibire	18	-55.725	-42.4137	71.3295	FALSE
57C10_AD_VT037220_DBD_shibire	18	-95.4736	-134.066	49.6486	FALSE
57C10_AD_VT037220_DBD_shibire	18	-141.599	-175.69	48.9055	FALSE
57C10_AD_VT037220_DBD_shibire	19	126.817	142.782	49.1358	FALSE
57C10_AD_VT037220_DBD_shibire	19	82.725	87.5729	49.6118	FALSE
57C10_AD_VT037220_DBD_shibire	19	39.0721	64.5103	64.7984	FALSE
57C10_AD_VT037220_DBD_shibire	19	-51.1972	-30.4557	46.6283	FALSE
57C10_AD_VT037220_DBD_shibire	19	-98.386	-106.211	35.7133	FALSE
57C10_AD_VT037220_DBD_shibire	19	-141.292	-164.171	43.3024	FALSE
57C10_AD_VT037220_DBD_shibire	20	125.768	139.573	48.2689	FALSE
57C10_AD_VT037220_DBD_shibire	20	82.7205	96.9508	52.5896	FALSE
57C10_AD_VT037220_DBD_shibire	20	37.5606	83.8138	67.857	FALSE
57C10_AD_VT037220_DBD_shibire	20	-49.7936	-76.3953	81.6737	FALSE
57C10_AD_VT037220_DBD_shibire	20	-94.853	-133.062	60.1421	FALSE
57C10_AD_VT037220_DBD_shibire	20	-140.378	-150.31	59.6412	FALSE
57C10_AD_VT037220_DBD_shibire	21	129.703	142.106	43.2192	FALSE
57C10_AD_VT037220_DBD_shibire	21	82.7437	94.0281	50.1433	FALSE
57C10_AD_VT037220_DBD_shibire	21	37.7353	36.0662	68.2667	FALSE
57C10_AD_VT037220_DBD_shibire	21	-51.2757	-107.69	59.8586	FALSE
57C10_AD_VT037220_DBD_shibire	21	-95.6436	-84.5165	39.7144	FALSE
57C10_AD_VT037220_DBD_shibire	21	-141.699	-151.932	53.6862	FALSE
60D05_shibire	1	123.643	153.085	83.1397	TRUE
60D05_shibire	1	80.9774	-145.221	81.0917	TRUE
60D05_shibire	1	35.1939	-84.4049	65.0226	TRUE
60D05_shibire	1	-48.9204	-35.8579	89.4361	TRUE
60D05_shibire	1	-95.9596	152.268	68.2498	TRUE
60D05_shibire	1	-139.03	-162.484	66.4064	TRUE
60D05_shibire	2	125.383	-140.399	53.3757	TRUE
60D05_shibire	2	82.2704	-121.062	45.6214	TRUE
60D05_shibire	2	35.3799	155.862	56.1033	TRUE
60D05_shibire	2	-50.2943	-154.331	75.8547	TRUE
60D05_shibire	2	-95.347	-159.145	52.6085	TRUE
60D05_shibire	2	-142.124	170.745	61.0155	TRUE
60D05_shibire	3	127.11	128.383	78.1142	TRUE
60D05_shibire	3	83.2708	145.947	54.3928	TRUE
60D05_shibire	3	40.4449	-171.916	59.392	TRUE
60D05_shibire	3	-49.0455	143.453	44.3365	TRUE
60D05_shibire	3	-98.3812	-22.2509	48.3821	TRUE
60D05_shibire	3	-140.297	-173.944	50.2671	TRUE
60D05_shibire	4	127.209	-143.109	75.7496	TRUE
60D05_shibire	4	80.0968	179.186	96.4999	TRUE
60D05_shibire	4	37.035	-34.9648	74.1697	TRUE
60D05_shibire	4	-50.4528	-145.566	84.4365	TRUE
60D05_shibire	4	-96.9824	-90.6553	82.3431	TRUE
60D05_shibire	4	-141.127	-179.311	87.7385	TRUE
60D05_shibire	5	128.465	158.769	78.6895	FALSE
60D05_shibire	5	82.2759	73.7503	113.893	FALSE
60D05_shibire	5	36.0939	150.48	97.6214	FALSE
60D05_shibire	5	-50.3873	130.04	96.0742	FALSE
60D05_shibire	5	-94.9685	137.912	109.587	FALSE
60D05_shibire	5	-140.97	61.3767	114.027	FALSE
60D05_shibire	6	128.332	156.161	70.7816	FALSE
60D05_shibire	6	82.2101	-145.409	79.0351	FALSE
60D05_shibire	6	35.9212	124.913	52.9569	FALSE
60D05_shibire	6	-50.8629	-175.408	84.2534	FALSE
60D05_shibire	6	-93.6717	149.891	51.3761	FALSE
60D05_shibire	6	-141.514	134.249	79.6433	FALSE
60D05_shibire	7	125.958	-171.313	55.5749	FALSE
60D05_shibire	7	82.8107	60.6426	96.3413	FALSE
60D05_shibire	7	36.811	169.571	38.3558	FALSE
60D05_shibire	7	-51.4772	-143.557	63.1626	FALSE
60D05_shibire	7	-96.6708	152.669	40.9387	FALSE
60D05_shibire	7	-141.914	145.799	58.6897	FALSE
60D05_shibire	8	124.886	161.778	76.3561	FALSE
60D05_shibire	8	82.2555	-61.1514	97.222	FALSE
60D05_shibire	8	39.7649	-162.74	82.0126	FALSE
60D05_shibire	8	-48.9343	-20.259	88.4427	FALSE
60D05_shibire	8	-95.3369	167.172	94.8189	FALSE
60D05_shibire	8	-142.521	-130.345	77.6885	FALSE
60D05_shibire	9	127.084	-112.15	73.8146	FALSE
60D05_shibire	9	81.5399	-167.304	67.4019	FALSE
60D05_shibire	9	35.1046	114.421	79.7224	FALSE
60D05_shibire	9	-50.635	175.076	66.2233	FALSE
60D05_shibire	9	-96.2124	-148.765	47.1609	FALSE
60D05_shibire	9	-140.9	-73.504	108.78	FALSE
60D05_shibire	10	129.351	-171.998	57.4479	FALSE
60D05_shibire	10	80.5678	-137.53	61.8725	FALSE
60D05_shibire	10	36.3568	-136.219	61.1391	FALSE
60D05_shibire	10	-49.1611	152.036	55.6579	FALSE
60D05_shibire	10	-94.3119	177.225	66.0019	FALSE
60D05_shibire	10	-140.406	-179.967	61.7915	FALSE
empty_AD_empty_DBD_shibire	1	127.272	163.537	38.0876	TRUE
empty_AD_empty_DBD_shibire	1	80.5268	113.272	59.6089	TRUE
empty_AD_empty_DBD_shibire	1	36.7201	98.8823	54.7182	TRUE
empty_AD_empty_DBD_shibire	1	-49.3068	-99.0451	38.6844	TRUE
empty_AD_empty_DBD_shibire	1	-95.568	-111.435	37.1637	TRUE
empty_AD_empty_DBD_shibire	1	-140.158	-175.565	41.1745	TRUE
empty_AD_empty_DBD_shibire	2	129.882	71.2389	44.2071	FALSE
empty_AD_empty_DBD_shibire	2	86.058	32.0616	38.5093	FALSE
empty_AD_empty_DBD_shibire	2	39.9282	31.8534	41.7741	FALSE
empty_AD_empty_DBD_shibire	2	-51.0801	-82.8478	45.7131	FALSE
empty_AD_empty_DBD_shibire	2	-101.788	-80.1546	61.929	FALSE
empty_AD_empty_DBD_shibire	2	-144.816	-13.1547	44.0283	FALSE
empty_AD_empty_DBD_shibire	3	124.051	-173.053	47.8653	FALSE
empty_AD_empty_DBD_shibire	3	82.7795	165.874	74.7408	FALSE
empty_AD_empty_DBD_shibire	3	36.3229	65.7098	73.2757	FALSE
empty_AD_empty_DBD_shibire	3	-52.9059	-61.9666	45.1774	FALSE
empty_AD_empty_DBD_shibire	3	-96.3316	-111.901	52.6527	FALSE
empty_AD_empty_DBD_shibire	3	-141.475	-158.224	50.9948	FALSE
empty_AD_empty_DBD_shibire	4	130.766	85.0985	28.1174	FALSE
empty_AD_empty_DBD_shibire	4	85.5736	19.1446	41.0132	FALSE
empty_AD_empty_DBD_shibire	4	39.3443	12.0429	34.9665	FALSE
empty_AD_empty_DBD_shibire	4	-49.5052	-66.7384	55.7671	FALSE
empty_AD_empty_DBD_shibire	4	-94.9044	-128.071	50.8442	FALSE
empty_AD_empty_DBD_shibire	4	-139.843	165.432	48.0389	FALSE
empty_AD_empty_DBD_shibire	5	128.971	126.768	37.2909	TRUE
empty_AD_empty_DBD_shibire	5	86.0836	64.7794	48.1481	TRUE
empty_AD_empty_DBD_shibire	5	39.5844	17.7888	35.0652	TRUE
empty_AD_empty_DBD_shibire	5	-51.1464	-42.7261	27.153	TRUE
empty_AD_empty_DBD_shibire	5	-96.881	-99.4828	35.1227	TRUE
empty_AD_empty_DBD_shibire	5	-142.69	-118.271	38.32	TRUE
empty_AD_empty_DBD_shibire	6	125.711	-177.183	61.7288	TRUE
empty_AD_empty_DBD_shibire	6	79.3092	-84.2234	82.7263	TRUE
empty_AD_empty_DBD_shibire	6	34.1433	76.2659	51.6141	TRUE
empty_AD_empty_DBD_shibire	6	-50.4864	156.382	76.7766	TRUE
empty_AD_empty_DBD_shibire	6	-98.04	-65.1313	87.4094	TRUE
empty_AD_empty_DBD_shibire	6	-142.766	-119.14	38.218	TRUE
empty_AD_empty_DBD_shibire	7	127.932	103.129	41.0205	FALSE
empty_AD_empty_DBD_shibire	7	84.9005	67.9348	37.9903	FALSE
empty_AD_empty_DBD_shibire	7	41.4758	13.4333	43.7452	FALSE
empty_AD_empty_DBD_shibire	7	-51.2283	-34.9553	35.0457	FALSE
empty_AD_empty_DBD_shibire	7	-99.2886	-71.745	31.9408	FALSE
empty_AD_empty_DBD_shibire	7	-145.426	-155.44	45.9787	FALSE
empty_AD_empty_DBD_shibire	8	128.862	158.009	36.79	TRUE
empty_AD_empty_DBD_shibire	8	83.7227	112.159	52.4986	TRUE
empty_AD_empty_DBD_shibire	8	38.9868	33.8754	44.0798	TRUE
empty_AD_empty_DBD_shibire	8	-49.8218	-50.2457	33.3708	TRUE
empty_AD_empty_DBD_shibire	8	-94.2832	-103.766	40.4143	TRUE
empty_AD_empty_DBD_shibire	8	-140.435	-148.082	33.2294	TRUE
empty_AD_empty_DBD_shibire	9	126.058	154.201	38.3598	FALSE
empty_AD_empty_DBD_shibire	9	80.0122	137.77	61.7513	FALSE
empty_AD_empty_DBD_shibire	9	34.2698	80.7372	76.4465	FALSE
empty_AD_empty_DBD_shibire	9	-50.7814	-57.2893	57.0094	FALSE
empty_AD_empty_DBD_shibire	9	-97.9008	-95.2628	54.9403	FALSE
empty_AD_empty_DBD_shibire	9	-142.722	-119.332	48.9818	FALSE
empty_AD_empty_DBD_shibire	10	123.057	-158.55	71.3919	FALSE
empty_AD_empty_DBD_shibire	10	84.4134	-152.37	71.1233	FALSE
empty_AD_empty_DBD_shibire	10	35.4589	93.1223	82.3594	FALSE
empty_AD_empty_DBD_shibire	10	-49.4369	-83.7532	74.772	FALSE
empty_AD_empty_DBD_shibire	10	-98.2257	-93.6895	66.0487	FALSE
empty_AD_empty_DBD_shibire	10	-143.445	-111.4	60.3949	FALSE
empty_AD_empty_DBD_shibire	11	124.641	-127.48	71.0934	FALSE
empty_AD_empty_DBD_shibire	11	78.5539	140.985	95.1959	FALSE
empty_AD_empty_DBD_shibire	11	33.4769	83.9723	84.2963	FALSE
empty_AD_empty_DBD_shibire	11	-52.2116	-46.6537	96.6808	FALSE
empty_AD_empty_DBD_shibire	11	-100.877	-97.7026	39.133	FALSE
empty_AD_empty_DBD_shibire	11	-144.61	152.104	91.5334	FALSE
empty_AD_empty_DBD_shibire	12	123.644	171.018	38.7673	FALSE
empty_AD_empty_DBD_shibire	12	80.5865	113.056	43.8013	FALSE
empty_AD_empty_DBD_shibire	12	33.5603	85.0897	33.602	FALSE
empty_AD_empty_DBD_shibire	12	-49.1798	-110.335	59.6989	FALSE
empty_AD_empty_DBD_shibire	12	-94.3682	-120.442	53.2014	FALSE
empty_AD_empty_DBD_shibire	12	-144.301	-137.826	41.9055	FALSE
empty_AD_empty_DBD_shibire	13	127.327	65.9587	84.2143	FALSE
empty_AD_empty_DBD_shibire	13	83.8821	92.6716	42.5053	FALSE
empty_AD_empty_DBD_shibire	13	38.9721	37.9604	77.2075	FALSE
empty_AD_empty_DBD_shibire	13	-48.9889	-59.4236	45.5881	FALSE
empty_AD_empty_DBD_shibire	13	-95.3175	-128.829	46.5846	FALSE
empty_AD_empty_DBD_shibire	13	-141.002	-175.442	57.1662	FALSE
empty_AD_empty_DBD_shibire	14	124.421	122.726	67.3247	FALSE
empty_AD_empty_DBD_shibire	14	78.3642	159.824	106.742	FALSE
empty_AD_empty_DBD_shibire	14	34.8363	41.114	47.1417	FALSE
empty_AD_empty_DBD_shibire	14	-51.8724	-79.4975	40.245	FALSE
empty_AD_empty_DBD_shibire	14	-97.1138	-109.045	43.4317	FALSE
empty_AD_empty_DBD_shibire	14	-143.814	-136.676	70.9769	FALSE
empty_AD_empty_DBD_shibire	15	127.369	123.565	74.4648	FALSE
empty_AD_empty_DBD_shibire	15	83.1495	118.801	55.7386	FALSE
empty_AD_empty_DBD_shibire	15	37.3774	84.455	90.7038	FALSE
empty_AD_empty_DBD_shibire	15	-50.7826	-77.4413	64.9377	FALSE
empty_AD_empty_DBD_shibire	15	-96.5481	-113.688	50.3481	FALSE
empty_AD_empty_DBD_shibire	15	-142.655	-120.171	31.2425	FALSE
empty_AD_empty_DBD_shibire	16	129.506	143.363	103.211	FALSE
empty_AD_empty_DBD_shibire	16	82.3607	126.08	70.7323	FALSE
empty_AD_empty_DBD_shibire	16	36.8426	16.4718	76.0004	FALSE
empty_AD_empty_DBD_shibire	16	-49.9781	-73.3765	70.4012	FALSE
empty_AD_empty_DBD_shibire	16	-97.674	-140.427	42.008	FALSE
empty_AD_empty_DBD_shibire	16	-144.157	-120.312	40.208	FALSE
empty_AD_empty_DBD_shibire	17	127.47	144.832	50.9367	FALSE
empty_AD_empty_DBD_shibire	17	81.2007	105.33	32.2463	FALSE
empty_AD_empty_DBD_shibire	17	35.2412	100.989	48.3502	FALSE
empty_AD_empty_DBD_shibire	17	-50.0007	-71.2897	43.5013	FALSE
empty_AD_empty_DBD_shibire	17	-95.7734	-71.1608	41.9383	FALSE
empty_AD_empty_DBD_shibire	17	-142.519	-158.397	31.0834	FALSE
empty_AD_empty_DBD_shibire	18	129.626	123.466	65.1223	FALSE
empty_AD_empty_DBD_shibire	18	80.9375	87.9816	56.6042	FALSE
empty_AD_empty_DBD_shibire	18	36.4791	52.7073	45.9338	FALSE
empty_AD_empty_DBD_shibire	18	-52.6984	-74.3024	39.7641	FALSE
empty_AD_empty_DBD_shibire	18	-95.147	-87.9373	37.2852	FALSE
empty_AD_empty_DBD_shibire	18	-142.087	-142.746	52.8905	FALSE
empty_AD_empty_DBD_shibire	19	125.984	152.487	61.9561	FALSE
empty_AD_empty_DBD_shibire	19	81.932	176.579	76.6048	FALSE
empty_AD_empty_DBD_shibire	19	34.9781	118.489	97.3682	FALSE
empty_AD_empty_DBD_shibire	19	-53.0555	-115.487	58.3051	FALSE
empty_AD_empty_DBD_shibire	19	-97.4756	-117.381	51.6021	FALSE
empty_AD_empty_DBD_shibire	19	-143.692	-156.442	64.9084	FALSE
empty_AD_empty_DBD_shibire	20	128.756	117.182	47.4236	FALSE
empty_AD_empty_DBD_shibire	20	81.6848	141.287	47.2929	FALSE
empty_AD_empty_DBD_shibire	20	37.5179	41.1672	81.4851	FALSE
empty_AD_empty_DBD_shibire	20	-50.3076	151.004	59.5487	FALSE
empty_AD_empty_DBD_shibire	20	-96.1719	-9.84762	38.0025	FALSE
empty_AD_empty_DBD_shibire	20	-141.283	152.657	57.9328	FALSE
empty_AD_empty_DBD_shibire	21	127.329	78.2204	101.616	FALSE
empty_AD_empty_DBD_shibire	21	82.5205	50.6456	71.1401	FALSE
empty_AD_empty_DBD_shibire	21	34.0385	100.622	61.744	FALSE
empty_AD_empty_DBD_shibire	21	-49.3856	-90.8204	83.1309	FALSE
empty_AD_empty_DBD_shibire	21	-97.0994	-121.2	50.5419	FALSE
empty_AD_empty_DBD_shibire	21	-143.958	-141.868	77.3909	FALSE
empty_AD_empty_DBD_shibire	22	128.222	128.516	62.1066	FALSE
empty_AD_empty_DBD_shibire	22	83.8655	97.2486	55.0559	FALSE
empty_AD_empty_DBD_shibire	22	37.0411	39.2683	47.1277	FALSE
empty_AD_empty_DBD_shibire	22	-49.7012	-115.707	78.6449	FALSE
empty_AD_empty_DBD_shibire	22	-95.4037	-115.971	35.4213	FALSE
empty_AD_empty_DBD_shibire	22	-139.874	172.466	77.1877	FALSE
empty_AD_empty_DBD_shibire_no_wind	1	126.372	-179.046	56.6699	FALSE
empty_AD_empty_DBD_shibire_no_wind	1	82.0483	112.278	45.9916	FALSE
empty_AD_empty_DBD_shibire_no_wind	1	38.08	-151.915	103.493	FALSE
empty_AD_empty_DBD_shibire_no_wind	1	-51.7377	142.499	63.7961	FALSE
empty_AD_empty_DBD_shibire_no_wind	1	-96.2421	-93.042	73.73	FALSE
empty_AD_empty_DBD_shibire_no_wind	1	-142.589	160.891	47.8693	FALSE
empty_AD_empty_DBD_shibire_no_wind	2	129.214	153.888	82.281	TRUE
empty_AD_empty_DBD_shibire_no_wind	2	82.533	-118.331	51.9222	TRUE
empty_AD_empty_DBD_shibire_no_wind	2	35.6377	-98.1808	69.139	TRUE
empty_AD_empty_DBD_shibire_no_wind	2	-52.9766	-145.421	69.0331	TRUE
empty_AD_empty_DBD_shibire_no_wind	2	-96.714	-157.166	76.3058	TRUE
empty_AD_empty_DBD_shibire_no_wind	2	-143.8	174.39	79.7139	TRUE
empty_AD_empty_DBD_shibire_no_wind	3	127.366	-0.331934	62.5734	TRUE
empty_AD_empty_DBD_shibire_no_wind	3	82.1952	74.5987	80.754	TRUE
empty_AD_empty_DBD_shibire_no_wind	3	35.1665	115.371	64.5042	TRUE
empty_AD_empty_DBD_shibire_no_wind	3	-51.6156	153.261	48.7439	TRUE
empty_AD_empty_DBD_shibire_no_wind	3	-97.2072	57.337	54.941	TRUE
empty_AD_empty_DBD_shibire_no_wind	3	-142.036	89.4268	43.6579	TRUE
empty_AD_empty_DBD_shibire_no_wind	4	128.338	-44.8137	55.3769	TRUE
empty_AD_empty_DBD_shibire_no_wind	4	81.7689	82.4292	57.6011	TRUE
empty_AD_empty_DBD_shibire_no_wind	4	35.7558	156.558	36.368	TRUE
empty_AD_empty_DBD_shibire_no_wind	4	-55.8295	45.1705	52.1839	TRUE
empty_AD_empty_DBD_shibire_no_wind	4	-95.8871	115.72	47.9637	TRUE
empty_AD_empty_DBD_shibire_no_wind	4	-143.415	24.4471	53	TRUE
empty_AD_empty_DBD_shibire_no_wind	5	126.753	-127.687	35.0503	FALSE
empty_AD_empty_DBD_shibire_no_wind	5	83.6037	-21.2475	56.0338	FALSE
empty_AD_empty_DBD_shibire_no_wind	5	34.8742	67.4473	36.4211	FALSE
empty_AD_empty_DBD_shibire_no_wind	5	-54.2535	29.5113	44.3486	FALSE
empty_AD_empty_DBD_shibire_no_wind	5	-98.7007	-19.9624	31.9931	FALSE
empty_AD_empty_DBD_shibire_no_wind	5	-142.673	-6.13459	32.6987	FALSE
empty_AD_empty_DBD_shibire_no_wind	6	127.251	37.7645	105.317	FALSE
empty_AD_empty_DBD_shibire_no_wind	6	82.5006	5.00193	76.5761	FALSE
empty_AD_empty_DBD_shibire_no_wind	6	38.7601	89.3805	79.5398	FALSE
empty_AD_empty_DBD_shibire_no_wind	6	-53.2502	-74.6504	43.8648	FALSE
empty_AD_empty_DBD_shibire_no_wind	6	-98.2999	-137.215	65.4955	FALSE
empty_AD_empty_DBD_shibire_no_wind	6	-143.128	7.27239	39.1713	FALSE
empty_AD_empty_DBD_shibire_no_wind	7	127.295	126.599	47.8383	FALSE
empty_AD_empty_DBD_shibire_no_wind	7	82.5453	110.051	54.7149	FALSE
empty_AD_empty_DBD_shibire_no_wind	7	36.811	-161.215	39.9914	FALSE
empty_AD_empty_DBD_shibire_no_wind	7	-52.569	84.0229	55.5041	FALSE
empty_AD_empty_DBD_shibire_no_wind	7	-98.7224	39.2481	52.0351	FALSE
empty_AD_empty_DBD_shibire_no_wind	7	-142.854	21.0997	47.2077	FALSE
empty_AD_empty_DBD_shibire_no_wind	8	128.377	-11.2534	46.2275	FALSE
empty_AD_empty_DBD_shibire_no_wind	8	81.0575	46.7109	72.0497	FALSE
empty_AD_empty_DBD_shibire_no_wind	8	36.7434	174.469	46.2158	FALSE
empty_AD_empty_DBD_shibire_no_wind	8	-53.2089	102.024	67.9141	FALSE
empty_AD_empty_DBD_shibire_no_wind	8	-96.6617	148.236	35.5862	FALSE
empty_AD_empty_DBD_shibire_no_wind	8	-142.244	151.749	42.2139	FALSE
empty_AD_empty_DBD_shibire_no_wind	9	128.722	34.2215	70.4086	TRUE
empty_AD_empty_DBD_shibire_no_wind	9	81.449	-110.642	72.2056	TRUE
empty_AD_empty_DBD_shibire_no_wind	9	37.7035	27.4716	38.3528	TRUE
empty_AD_empty_DBD_shibire_no_wind	9	-53.2111	-46.8483	36.5251	TRUE
empty_AD_empty_DBD_shibire_no_wind	9	-98.4403	-106.541	70.1329	TRUE
empty_AD_empty_DBD_shibire_no_wind	9	-141.062	21.4022	55.7925	TRUE
empty_AD_empty_DBD_shibire_no_wind	10	125.902	1.62653	46.7251	FALSE
empty_AD_empty_DBD_shibire_no_wind	10	81.2437	146.545	45.5856	FALSE
empty_AD_empty_DBD_shibire_no_wind	10	36.7798	43.1055	48.1786	FALSE
empty_AD_empty_DBD_shibire_no_wind	10	-54.1547	97.9022	50.3491	FALSE
empty_AD_empty_DBD_shibire_no_wind	10	-95.1127	-148.895	45.4046	FALSE
empty_AD_empty_DBD_shibire_no_wind	10	-143.594	18.0628	51.0311	FALSE
empty_AD_empty_DBD_shibire_no_wind	11	130.074	58.5652	38.7189	FALSE
empty_AD_empty_DBD_shibire_no_wind	11	83.5016	-55.9952	43.7295	FALSE
empty_AD_empty_DBD_shibire_no_wind	11	37.5162	164.07	43.808	FALSE
empty_AD_empty_DBD_shibire_no_wind	11	-52.6874	99.0271	48.4961	FALSE
empty_AD_empty_DBD_shibire_no_wind	11	-100.601	82.7704	104.01	FALSE
empty_AD_empty_DBD_shibire_no_wind	11	-143.422	-149.832	43.4474	FALSE
empty_AD_empty_DBD_shibire_no_wind	12	126.696	-74.144	46.2056	FALSE
empty_AD_empty_DBD_shibire_no_wind	12	79.1553	95.8466	46.6027	FALSE
empty_AD_empty_DBD_shibire_no_wind	12	35.3427	-59.3829	39.5784	FALSE
empty_AD_empty_DBD_shibire_no_wind	12	-51.0716	29.1308	53.4976	FALSE
empty_AD_empty_DBD_shibire_no_wind	12	-96.9693	51.0997	33.1945	FALSE
empty_AD_empty_DBD_shibire_no_wind	12	-141.498	-70.578	37.382	FALSE
empty_AD_empty_DBD_shibire_no_wind	13	127.369	-43.164	33.6931	FALSE
empty_AD_empty_DBD_shibire_no_wind	13	83.2717	5.99011	31.2367	FALSE
empty_AD_empty_DBD_shibire_no_wind	13	38.523	-50.6982	38.5533	FALSE
empty_AD_empty_DBD_shibire_no_wind	13	-53.6602	-4.90512	41.3712	FALSE
empty_AD_empty_DBD_shibire_no_wind	13	-100.423	-8.32267	35.1157	FALSE
empty_AD_empty_DBD_shibire_no_wind	13	-143.968	-7.32631	32.1393	FALSE
empty_AD_empty_DBD_shibire_no_wind	14	129.402	-48.8791	105.932	FALSE
empty_AD_empty_DBD_shibire_no_wind	14	80.7028	-175.93	51.9329	FALSE
empty_AD_empty_DBD_shibire_no_wind	14	36.6326	-122.898	56.6466	FALSE
empty_AD_empty_DBD_shibire_no_wind	14	-55.1468	70.6829	48.6756	FALSE
empty_AD_empty_DBD_shibire_no_wind	14	-97.9034	-123.669	67.9468	FALSE
empty_AD_empty_DBD_shibire_no_wind	14	-145.921	-62.4183	45.2365	FALSE
empty_AD_empty_DBD_shibire_no_wind	15	125.45	-126.391	79.2846	FALSE
empty_AD_empty_DBD_shibire_no_wind	15	83.5115	-53.4026	64.2497	FALSE
empty_AD_empty_DBD_shibire_no_wind	15	36.5132	-108.52	64.892	FALSE
empty_AD_empty_DBD_shibire_no_wind	15	-50.2927	-76.0535	52.0972	FALSE
empty_AD_empty_DBD_shibire_no_wind	15	-98.1764	-132.758	39.7096	FALSE
empty_AD_empty_DBD_shibire_no_wind	15	-143.651	166.517	57.6307	FALSE
empty_AD_empty_DBD_shibire_no_wind	16	126.161	160.739	51.3325	FALSE
empty_AD_empty_DBD_shibire_no_wind	16	82.2948	-28.0862	53.5838	FALSE
empty_AD_empty_DBD_shibire_no_wind	16	37.4583	-53.9022	43.4771	FALSE
empty_AD_empty_DBD_shibire_no_wind	16	-53.2652	-53.2667	101.325	FALSE
empty_AD_empty_DBD_shibire_no_wind	16	-95.8871	-172.861	49.6182	FALSE
empty_AD_empty_DBD_shibire_no_wind	16	-140.696	-148.038	40.4774	FALSE
empty_AD_empty_DBD_shibire_no_wind	17	126.583	109.512	53.5767	FALSE
empty_AD_empty_DBD_shibire_no_wind	17	84.2144	13.7359	54.4672	FALSE
empty_AD_empty_DBD_shibire_no_wind	17	38.5171	58.3268	81.4926	FALSE
empty_AD_empty_DBD_shibire_no_wind	17	-52.0505	143.681	40.6475	FALSE
empty_AD_empty_DBD_shibire_no_wind	17	-100.063	-32.2333	66.3546	FALSE
empty_AD_empty_DBD_shibire_no_wind	17	-141.985	-24.2546	45.4733	FALSE
empty_AD_empty_DBD_shibire_no_wind	18	125.609	-113.221	133.079	FALSE
empty_AD_empty_DBD_shibire_no_wind	18	81.6743	51.1673	95.0739	FALSE
empty_AD_empty_DBD_shibire_no_wind	18	37.0791	79.9637	41.2091	FALSE
empty_AD_empty_DBD_shibire_no_wind	18	-52.1766	-45.4684	65.7426	FALSE
empty_AD_empty_DBD_shibire_no_wind	18	-98.0605	-90.0179	64.0793	FALSE
empty_AD_empty_DBD_shibire_no_wind	18	-142.204	-105.852	67.6285	FALSE
empty_AD_empty_DBD_shibire_no_wind	19	127.831	-45.5692	44.6676	FALSE
empty_AD_empty_DBD_shibire_no_wind	19	82.2979	-77.5593	74.4002	FALSE
empty_AD_empty_DBD_shibire_no_wind	19	37.3685	116.368	49.2902	FALSE
empty_AD_empty_DBD_shibire_no_wind	19	-52.7132	-163.778	94.3703	FALSE
empty_AD_empty_DBD_shibire_no_wind	19	-98.122	-76.7121	69.0365	FALSE
empty_AD_empty_DBD_shibire_no_wind	19	-141.092	164.049	55.1639	FALSE
empty_AD_empty_DBD_shibire_no_wind	20	127.472	-63.2494	35.6922	FALSE
empty_AD_empty_DBD_shibire_no_wind	20	82.9446	-60.2069	33.9428	FALSE
empty_AD_empty_DBD_shibire_no_wind	20	38.803	-21.5656	34.4063	FALSE
empty_AD_empty_DBD_shibire_no_wind	20	-55.2026	-25.1456	36.3214	FALSE
empty_AD_empty_DBD_shibire_no_wind	20	-99.7137	-54.8792	16.6712	FALSE
empty_AD_empty_DBD_shibire_no_wind	20	-141.258	-46.1208	19.4167	FALSE
empty_AD_empty_DBD_shibire_no_wind	21	129.292	76.509	47.986	FALSE
empty_AD_empty_DBD_shibire_no_wind	21	80.4041	-168.015	59.5533	FALSE
empty_AD_empty_DBD_shibire_no_wind	21	37.849	-177.085	50.6089	FALSE
empty_AD_empty_DBD_shibire_no_wind	21	-53.4572	4.18618	61.9752	FALSE
empty_AD_empty_DBD_shibire_no_wind	21	-98.2459	112.501	53.9138	FALSE
empty_AD_empty_DBD_shibire_no_wind	21	-142.062	108.666	49.0459	FALSE

## Sheet: ED_Fig_1a
genotype	fly_id	corr
60D05	1	0.935445
60D05	2	0.884012
60D05	3	0.820718
60D05	4	0.919331
60D05	5	0.851289
60D05	6	0.898259
60D05	7	0.906273
60D05	8	0.859432
60D05	9	0.830295
VT065306-AD-VT029306-DBD	1	0.642251
VT065306-AD-VT029306-DBD	2	0.783159
VT065306-AD-VT029306-DBD	3	0.479496
VT065306-AD-VT029306-DBD	4	0.638648
VT065306-AD-VT029306-DBD	5	0.779079
VT065306-AD-VT029306-DBD	6	0.799291
VT065306-AD-VT029306-DBD	7	0.761882
VT065306-AD-VT029306-DBD	8	0.513492
VT065306-AD-VT029306-DBD	9	0.507154
VT065306-AD-VT029306-DBD	10	0.730704
VT065306-AD-VT029306-DBD	11	0.700451
VT065306-AD-VT029306-DBD	12	0.646112
VT065306-AD-VT029306-DBD	13	0.629622
VT065306-AD-VT029306-DBD	14	0.342327
VT065306-AD-VT029306-DBD	15	0.175439

## Sheet: ED_Fig_2f_pfl3_lal_im
fly_id	goal
1	-165.811
1	132.809
1	-52.9859
1	-101.206
1	165.795
1	-178.581
1	-122.158
1	-94.8338
1	-147.507
1	-35.9691
1	-63.5186
1	-66.4747
1	-72.9799
1	-63.5433
1	-123.38
1	-124.748
1	-121.145
1	-108.584
1	-112.994
1	-84.9241
1	-76.8542
1	-101.759
1	-89.2141
1	-98.5898
1	-63.9428
1	-88.4008
10	101.51
10	118.447
10	118.199
10	141.647
10	156.396
10	146.06
10	-72.0752
2	-2.53802
2	46.8938
2	-94.9242
2	-37.5722
2	-9.59835
2	-12.9853
2	-6.65816
2	-15.6764
2	-34.3641
2	-10.8174
3	171.254
3	114.467
3	101.895
3	86.878
3	75.1698
3	52.4463
3	2.66542
3	107.518
3	-74.1574
3	21.3613
3	78.032
3	87.1974
3	55.9312
4	145.685
4	125.587
4	-165.947
4	144.869
4	171.648
4	165.936
4	-151.096
4	-136.254
4	-111.063
4	-127.344
4	-108.592
4	-103.95
4	-118.13
4	150.221
4	138.192
5	-30.6686
5	63.1915
5	-26.7796
6	159.659
6	159.34
6	144.684
6	174.877
6	158.414
6	-16.6355
7	79.0011
7	88.0638
7	64.263
7	16.2759
7	174.218
7	147.891
7	139.459
7	145.062
7	-169.843
7	147.663
7	82.3801
7	58.8202
7	133.162
7	132.959
7	119.54
7	82.6687
7	135.095
7	-162.67
7	-163.068
7	-145.401
7	-134.015
8	-36.9663
8	4.53694
8	60.2352
8	9.12009
8	-3.28209
8	17.1487
8	-11.248
8	59.3651
9	-158.218
9	-76.394
9	-10.5298

## Sheet: ED_Fig_2f_epg_fc2
genotype	fly_id	goal
60D05	2	-108.417
60D05	2	-41.4865
60D05	2	57.2215
60D05	2	10.102
60D05	2	55.8878
60D05	2	-82.6618
60D05	2	-56.375
60D05	2	-113.58
60D05	2	-113.873
60D05	2	-124.694
60D05	2	-116
60D05	3	69.6065
60D05	3	65.3033
60D05	3	-96.3252
60D05	4	120.885
60D05	4	89.0626
60D05	4	47.7152
60D05	4	-7.21472
60D05	5	28.4109
60D05	5	-2.25586
60D05	5	-66.2839
60D05	5	-76.6392
60D05	5	-60.563
60D05	6	-174.373
60D05	6	17.3818
60D05	6	58.468
60D05	6	12.5295
60D05	6	-40.1377
60D05	6	-74.768
60D05	6	-131.937
60D05	6	152.561
60D05	6	129.071
60D05	6	52.7246
60D05	6	30.3075
60D05	6	14.0224
60D05	6	-5.38366
60D05	6	-69.8737
60D05	6	-152.095
60D05	6	130.469
60D05	6	-169.783
60D05	6	149.264
60D05	6	120.81
60D05	6	36.3037
60D05	6	-11.3036
60D05	6	-172.55
60D05	6	129.811
60D05	6	142.332
60D05	6	135.786
60D05	6	88.7826
60D05	6	69.384
60D05	6	13.8343
60D05	6	-11.0729
60D05	6	-114.66
60D05	6	-145.571
60D05	6	149.903
60D05	6	58.2939
60D05	6	27.7424
60D05	6	-62.3421
60D05	6	-41.1905
60D05	6	-87.4448
60D05	6	-132.855
60D05	6	-148.806
60D05	6	-142.227
60D05	6	-132.819
60D05	6	-158.12
60D05	6	37.931
60D05	6	53.698
60D05	7	-91.4547
60D05	7	-126.052
60D05	7	155.311
60D05	7	144.244
60D05	7	140.64
60D05	7	147.233
60D05	7	110.381
60D05	7	145.028
60D05	7	77.3343
60D05	7	46.7922
60D05	7	-0.996004
60D05	7	-19.5898
60D05	7	26.0922
60D05	7	151.154
60D05	7	163.01
60D05	7	-75.0528
60D05	7	-22.9045
60D05	7	103.161
60D05	7	133.258
60D05	7	136.81
60D05	7	-86.9104
60D05	7	-54.1528
60D05	7	8.20658
60D05	7	145.989
60D05	7	132.832
60D05	7	-102.339
60D05	7	-62.8287
60D05	7	0.586142
60D05	7	167.617
60D05	8	-144.785
60D05	8	-127.55
60D05	8	-67.0448
60D05	8	-46.4919
60D05	8	-22.1292
60D05	8	-59.5383
60D05	8	-81.2732
60D05	8	-111.474
60D05	8	-123.677
60D05	8	-114.153
60D05	8	-131.824
60D05	8	158.64
60D05	8	-108.629
60D05	8	156.957
60D05	8	168.292
60D05	8	150.648
60D05	8	5.42437
60D05	8	68.9239
60D05	8	145.591
VT065306-AD-VT029306-DBD	1	109.121
VT065306-AD-VT029306-DBD	10	170.363
VT065306-AD-VT029306-DBD	10	156.394
VT065306-AD-VT029306-DBD	10	171.788
VT065306-AD-VT029306-DBD	10	13.7044
VT065306-AD-VT029306-DBD	10	35.4007
VT065306-AD-VT029306-DBD	10	10.8396
VT065306-AD-VT029306-DBD	10	6.70461
VT065306-AD-VT029306-DBD	10	3.37729
VT065306-AD-VT029306-DBD	10	-118.478
VT065306-AD-VT029306-DBD	10	-141.731
VT065306-AD-VT029306-DBD	10	-126.238
VT065306-AD-VT029306-DBD	10	-142.615
VT065306-AD-VT029306-DBD	10	-94.8648
VT065306-AD-VT029306-DBD	10	-23.0092
VT065306-AD-VT029306-DBD	11	125.183
VT065306-AD-VT029306-DBD	12	129.3
VT065306-AD-VT029306-DBD	12	106.021
VT065306-AD-VT029306-DBD	12	104.323
VT065306-AD-VT029306-DBD	12	80.3441
VT065306-AD-VT029306-DBD	12	88.636
VT065306-AD-VT029306-DBD	12	142.079
VT065306-AD-VT029306-DBD	12	10.7445
VT065306-AD-VT029306-DBD	13	-109.914
VT065306-AD-VT029306-DBD	13	7.41012
VT065306-AD-VT029306-DBD	13	-8.46988
VT065306-AD-VT029306-DBD	14	10.8016
VT065306-AD-VT029306-DBD	14	5.36566
VT065306-AD-VT029306-DBD	14	44.6131
VT065306-AD-VT029306-DBD	15	-20.297
VT065306-AD-VT029306-DBD	15	1.74592
VT065306-AD-VT029306-DBD	15	-12.8108
VT065306-AD-VT029306-DBD	15	-19.0296
VT065306-AD-VT029306-DBD	15	-4.71303
VT065306-AD-VT029306-DBD	2	-128.141
VT065306-AD-VT029306-DBD	2	-87.5728
VT065306-AD-VT029306-DBD	2	-147.569
VT065306-AD-VT029306-DBD	2	-122.356
VT065306-AD-VT029306-DBD	5	-117.081
VT065306-AD-VT029306-DBD	5	98.4832
VT065306-AD-VT029306-DBD	5	144.752
VT065306-AD-VT029306-DBD	5	-33.5737
VT065306-AD-VT029306-DBD	5	-1.79558
VT065306-AD-VT029306-DBD	6	-21.63
VT065306-AD-VT029306-DBD	6	127.672
VT065306-AD-VT029306-DBD	6	81.1927
VT065306-AD-VT029306-DBD	6	130.598
VT065306-AD-VT029306-DBD	6	104.178
VT065306-AD-VT029306-DBD	6	54.7935
VT065306-AD-VT029306-DBD	6	107.713
VT065306-AD-VT029306-DBD	6	-137.595
VT065306-AD-VT029306-DBD	6	164.32
VT065306-AD-VT029306-DBD	6	-94.097
VT065306-AD-VT029306-DBD	6	-110.407

[truncated: 35 more sheets: ED_Fig_2f_pfl3_ephys, ED_Fig_2i_pfl3_lal_im, ED_Fig_2i_epg_fc2, ED_Fig_2i_pfl3_ephys, ED_Fig_3e, ED_Fig_3l, ED_Fig_3m, ED_Fig_3n, ED_Fig_3p, ED_Fig_3q, ED_Fig_4d, ED_Fig_4h, ED_Fig_4k, ED_Fig_6d, ED_Fig_6e, ED_Fig_7b, ED_Fig_7d, ED_Fig_8a, ED_Fig_8b, ED_Fig_8c_d …]
